# Supplementary material for: Discovering and Constructing ceRNA-miRNA-Target Gene Regulatory Networks during Anther Development in Maize
Source: Int J Mol Sci. 2019 Jul 15;20(14):3480. doi: 10.3390/ijms20143480 (PMC6678786; doi:10.3390/ijms20143480)
Supplement: Supplementary file 1 [file ijms-20-03480-s001.zip]

Archive with 12 entries (11 files):
- ijms-543828-proof done-supplementary/
- ijms-543828-proof done-supplementary/Supporting Figure S1.pdf
- ijms-543828-proof done-supplementary/Supporting Figure S2.pdf
- ijms-543828-proof done-supplementary/Supporting Figure S3.pdf
- ijms-543828-proof done-supplementary/Supporting Figure S4.pdf
- ijms-543828-proof done-supplementary/Supporting Figure S5.pdf
- ijms-543828-proof done-supplementary/Supporting Figure S6.pdf
- ijms-543828-proof done-supplementary/Supporting Table S1.xlsx
- ijms-543828-proof done-supplementary/Supporting Table S2.xlsx
- ijms-543828-proof done-supplementary/Supporting Table S3.xlsx
- ijms-543828-proof done-supplementary/Supporting Table S4.xlsx
- ijms-543828-proof done-supplementary/Supporting Table S5.xlsx
