# Supplementary material for: Discovering and Constructing ceRNA-miRNA-Target Gene Regulatory Networks during Anther Development in Maize
Source: Int J Mol Sci. 2019 Jul 15;20(14):3480. doi: 10.3390/ijms20143480 (PMC6678786; doi:10.3390/ijms20143480)
Supplement: Supplementary file 1 [file ijms-20-03480-s001.zip › ijms-543828-proof done-supplementary/Supporting Table S1.xlsx]

## Sheet: Table S1
	Table S1. Summary of RNA-seq and small RNA-seq data.
	Line	Stage	Sample name	RNA-seq data							small RNA-seq data
				Left end reads			Right end reads			overall read mapping rate	Raw read number	Rfam annotation					Clean read number	Mapped read number	Mapping rate
		Stage	Sample name	Total number	Mapped number	multiple mapped number	Total number	Mapped number	multiple mapped number			tRNA	rRNA	snRNA	snoRNA	other non-miRNA RNA	# reads processed	Reported 4900887 alignments to 1 output stream(s)
	L7	8	B40	38973798	29573381	4316387	38973798	29351536	4473300	0.756	19665348	554	82807	8902	527281	333902	16716319	9356759	0.559738
		8	B50	41169309	30988811	4678396	41169309	30658206	4856689	0.749	18324445	469	39082	7370	457317	338109	15660006	9414037	0.601152
		9	B48	46897810	35251198	4816711	46897810	35318376	5015412	0.752	21865412	486	73508	11731	853286	382164	19041683	11110155	0.583465
		9	B49	45251823	33995803	5155367	45251823	34073847	5384182	0.752	16144954	350	113136	7706	578996	239919	13421830	7765099	0.578542
		10	B26	46612108	35491201	5777695	46612108	35240757	5930819	0.759	18438399	1126	152951	9672	327713	246075	13252860	7927149	0.598146
		10	B47	40129024	29900788	4827640	40129024	29630927	4942500	0.742	16153221	571	106328	5374	303219	245323	13133197	7475520	0.569208
	L30	8	D25	47799076	36696413	5479593	47799076	36604431	5681190	0.767	20675426	621	85897	7147	607015	351483	16926087	8907220	0.526242
		9	D28	45038791	33583907	4612976	45038791	33767389	4806665	0.748	16461896	424	261343	7478	547287	191400	11362794	6188348	0.544615
		9	D12	43450704	33005757	4109757	43450704	32542650	4213994	0.754	18498624	356	96092	5570	547513	283981	15679627	8066649	0.514467
		10	D10	47352383	35910549	5257924	47352383	36119396	5445563	0.761	15828500	667	94341	5281	257391	151748	8877744	4797467	0.540393
		10	D4	46369045	35519815	5487969	46369045	34901468	5547427	0.759	14853523	1228	149304	6705	279991	162987	9540969	5019741	0.526125
