# Supplementary material for: Discovering and Constructing ceRNA-miRNA-Target Gene Regulatory Networks during Anther Development in Maize
Source: Int J Mol Sci. 2019 Jul 15;20(14):3480. doi: 10.3390/ijms20143480 (PMC6678786; doi:10.3390/ijms20143480)
Supplement: Supplementary file 1 [file ijms-20-03480-s001.zip › ijms-543828-proof done-supplementary/Supporting Table S2.xlsx]

## Sheet: Table S2
	Table S2. Information of transcribed loci identified and used in this study.
	Transcript ID	Chromosome	Position	Strand	Transcribed locus ID	Transcript type
	t399964	1	100085601..100085931,100086044..100086300,100086394..100086529,100086837..100086970,100087220..100087325,100087672..100087757,100088022..100088210,100088300..100088458,100089122..100089235,100089750..100090524	+	Zm00001d030021	coding
	t399965	1	100085601..100085931,100086044..100086529,100086837..100086970,100087220..100087325,100087672..100087757,100088022..100088210,100088300..100088458,100089750..100090561	+	Zm00001d030021	coding
	t399966	1	100085604..100085931,100086044..100086300,100086394..100086529,100086837..100086970,100087220..100087325,100087672..100087757,100088022..100088210,100088300..100088458,100089127..100089235,100089750..100090324	+	Zm00001d030021	coding
	t399967	1	100085609..100085931,100086044..100086300,100086394..100086529,100086837..100086970,100087220..100087325,100087672..100087757,100088022..100088210,100088300..100088458,100089122..100089235,100089750..100090492	+	Zm00001d030021	coding
	t399968	1	100085672..100085800,100086173..100086300,100086394..100086529,100086837..100086970,100087220..100087325,100087672..100087757,100088022..100088210,100088300..100088458,100089122..100089235,100089750..100090561	+	Zm00001d030021	coding
	t399969	1	100085733..100085931,100086044..100086529,100086837..100086970,100087220..100087325,100087672..100087757,100088022..100088210,100088300..100088917,100089034..100089235,100089750..100090454	+	Zm00001d030021	coding
	t399970	1	100085739..100085931,100086044..100086300,100086394..100086529,100086837..100086970,100087220..100087325,100087672..100087757,100088022..100088210,100088300..100088458,100089122..100089235,100089750..100089860,100089918..100090385	+	Zm00001d030021	coding
	t399971	1	100085849..100085931,100086044..100086529,100086837..100086970,100087220..100087325,100087672..100087757,100088022..100088210,100088300..100088458,100089122..100089235,100089750..100090492	+	Zm00001d030021	coding
	t399972	1	100086493..100087325,100087672..100087757,100088022..100088210,100088300..100088917,100089034..100089235,100089750..100090342	+	Zm00001d030021	coding
	t399973	1	100087218..100087325,100087672..100087757,100088022..100088210,100088300..100088458,100089122..100089235,100089750..100090357	+	Zm00001d030021	coding
	t399974	1	10028217..10028669,10028753..10030507	-	Zm00001d027647	coding
	t399975	1	100385980..100386641,100386873..100387150,100387267..100387741,100387831..100387952	+	Zm00001d030023	coding
	t399976	1	100454578..100455387	-	Zm00001d030024	coding
	t399977	1	100613958..100614706,100615403..100615633,100615730..100615817,100616232..100616440,100621901..100622002,100622075..100622137,100633734..100633874,100634579..100634971,100635076..100635567,100635831..100636054,100636174..100636518,100636650..100636944,100637825..100638262,100638354..100638699,100639003..100639346,100639431..100639898,100641122..100641246,100641792..100641915,100646424..100646492,…	+	Zm00001d030026	coding
	t399978	1	100613958..100614706,100615403..100615633,100615730..100615817,100616232..100616440,100622075..100622137,100630710..100632914,100633184..100633546,100633734..100633874,100634579..100634971,100635076..100635567,100635831..100636054,100636174..100636518,100636650..100636944,100637825..100638262,100638354..100638699,100639003..100639346,100639431..100639898,100641122..100641246,100641792..100641915,…	+	Zm00001d030026	coding
	t399979	1	100613981..100614706,100615403..100615633,100615730..100615817,100616232..100616440,100621901..100622002,100622075..100622137,100633184..100633546,100633734..100633874,100634579..100634971,100635076..100635567,100635831..100636054,100636174..100636518,100636650..100636944,100637825..100638262,100638354..100638699,100639003..100639346,100639431..100639898,100641122..100641246,100641792..100641915,…	+	Zm00001d030026	coding
	t399980	1	100613991..100614706,100615403..100615633,100615730..100615817,100616232..100616440,100621901..100622002,100622075..100622137,100630710..100632914,100633184..100633546,100633734..100633874,100634579..100634971,100635076..100635567,100635831..100636054,100636174..100636518,100636650..100636944,100637825..100638262,100638354..100638699,100639003..100639346,100639431..100639898,100641122..100641246,…	+	Zm00001d030026	coding
	t399981	1	100614035..100614706,100615403..100615633,100615730..100615817,100616232..100616440,100621901..100622002,100622075..100622137,100630710..100632914,100633184..100633546,100633734..100633874,100634579..100634971,100635076..100635567,100635831..100636054,100636174..100636518,100636650..100636944,100637825..100638262,100638354..100638699,100639003..100639346,100639431..100639898,100641122..100641246,…	+	Zm00001d030026	coding
	t399982	1	100614035..100614706,100615403..100615633,100615730..100615817,100616232..100616440,100621901..100622002,100622075..100622137,100630710..100632914,100633184..100633571,100633734..100633874,100634579..100634971,100635076..100635567,100635831..100636054,100636174..100636518,100636650..100636944,100637825..100638262,100638354..100638699,100639003..100639346,100639431..100639898,100641122..100641246,…	+	Zm00001d030026	coding
	t399983	1	100614035..100614706,100615403..100615633,100615730..100615817,100616232..100616440,100621901..100622002,100622075..100622137,100634579..100634971,100635076..100635567,100635831..100636054,100636174..100636518,100636650..100636944,100637825..100638262,100638354..100638699,100639003..100639346,100639431..100639898,100641122..100641246,100641792..100641915,100646424..100646492,100646632..100647210	+	Zm00001d030026	coding
	t399984	1	100614035..100614199,100631238..100632914,100633184..100633546,100633734..100633874,100634579..100634971,100635076..100635567,100635831..100636054,100636174..100636518,100636650..100636944,100637825..100638262,100638354..100638699,100639003..100639346,100639431..100639898,100641122..100641246,100641792..100641915,100646424..100646492,100646632..100647250	+	Zm00001d030026	coding
	t399985	1	100614057..100614706,100615403..100615633,100615730..100615817,100616232..100616440,100621901..100622002,100622075..100622137,100630710..100632914,100633184..100633546,100633734..100633874,100634579..100634971,100635076..100635567,100635831..100636054,100636174..100636518,100636650..100636944,100637825..100638170	+	Zm00001d030026	coding
	t399986	1	100614057..100614706,100615403..100615633,100615730..100615817,100616232..100616440,100616697..100616872,100621901..100622002,100622075..100622137,100630710..100632914,100633184..100633546,100633734..100633874,100634579..100634971,100635076..100635567,100635831..100636054,100636174..100636518,100636650..100636944,100637825..100638262,100638354..100638699,100639003..100639346,100639431..100639898,…	+	Zm00001d030026	coding
	t399987	1	100614057..100614706,100615403..100615633,100615730..100615817,100616232..100616440,100621901..100622002,100622075..100622137,100630710..100632914,100633184..100633546,100633734..100633874,100634579..100634971,100635076..100635567,100635831..100636054,100636174..100636518,100636650..100636944,100637825..100638262,100638354..100638699,100639003..100639346,100639431..100639898,100641122..100641246,…	+	Zm00001d030026	coding
	t399988	1	100614058..100614706,100615403..100615633,100615730..100615817,100616232..100616440,100621901..100622002,100622075..100622137,100630710..100632914,100633184..100633546,100633734..100633874,100634579..100634971,100635076..100635524	+	Zm00001d030026	coding
	t399989	1	100614075..100614706,100615403..100615633,100615730..100615817,100616232..100616440,100621901..100622002,100622075..100622137,100630710..100632914,100633184..100633546,100633734..100633874,100634579..100634971,100635076..100635567,100635831..100636054,100636174..100636518,100636650..100636944,100637825..100638170	+	Zm00001d030026	coding
	t399990	1	100614075..100614706,100615403..100615633,100615730..100615817,100616232..100616440,100621901..100622002,100622075..100622137,100630710..100632914,100633184..100633546,100633734..100633874,100634579..100634971,100635076..100635567,100635831..100636054,100636174..100636518,100636650..100636944,100637825..100638262,100638354..100638699,100639003..100639346,100639431..100639898,100641122..100641246,…	+	Zm00001d030026	coding
	t399991	1	100614075..100614706,100615403..100615633,100615730..100615817,100616232..100616440,100621901..100622002,100622075..100622137,100633184..100633546,100633734..100633874,100634579..100634971,100635076..100635567,100635831..100636054,100636174..100636518,100636650..100636944,100637825..100638262,100638354..100638699,100639003..100639346,100639431..100639898,100641122..100641246,100641792..100641915,…	+	Zm00001d030026	coding
	t399992	1	100614188..100614405,100614500..100614706,100615403..100615633,100615730..100615817,100616232..100616440,100621901..100622002,100622075..100622137,100630710..100632914,100633184..100633546,100633734..100633874,100634579..100634971,100635076..100635567,100635831..100636054,100636174..100636518,100636650..100636944,100637825..100638262,100638354..100638699,100639003..100639346,100639431..100639898,…	+	Zm00001d030026	coding
	t399993	1	100614416..100614706,100615403..100615633,100615730..100615817,100616232..100616440,100621901..100622002,100622075..100622137,100630710..100632914,100633184..100633546,100633734..100633874,100634579..100634971,100635076..100635567,100635831..100636054,100636174..100636519	+	Zm00001d030026	coding
	t399994	1	100615729..100615817,100616232..100616440,100621901..100622002,100622075..100622137,100630710..100632914,100633184..100633546,100633734..100633874,100634579..100634971,100635076..100635567,100635831..100636054,100636174..100636518,100636650..100636944,100637825..100638262,100638354..100638699,100639003..100639346,100639431..100639898,100641122..100641246,100641792..100641915,100646424..100646492,…	+	Zm00001d030026	coding
	t399996	1	100621899..100622137,100630710..100632914,100633184..100633546,100633734..100633874,100634579..100634971,100635076..100635567,100635831..100636944,100637825..100638262,100638354..100638699,100639003..100639346,100639431..100639898,100641122..100641246,100641792..100641915,100646424..100646492,100646632..100646760,100646788..100647250	+	Zm00001d030026	coding
	t399997	1	100630786..100632914,100633184..100633546,100633734..100633874,100634579..100634971,100635076..100635567,100635831..100636054,100636174..100636518,100636650..100636944,100637825..100638170	+	Zm00001d030026	coding
	t399998	1	100631050..100632914,100633184..100633546,100633734..100633874,100634579..100634971,100635076..100635567,100635831..100636054,100636174..100636518,100636650..100636944,100637825..100638262,100638354..100638699,100639003..100639346,100639431..100639898,100641122..100641246,100641792..100641915,100646424..100646492,100646632..100646760,100646788..100647262	+	Zm00001d030026	coding
	t399999	1	100631132..100632914,100633184..100633546,100633734..100633874,100634579..100634971,100635076..100635576,100635831..100636054,100636174..100636518,100636650..100636944,100637825..100638262,100638354..100638699,100639003..100639346,100639431..100639898,100641122..100641246,100641792..100641915,100646424..100646492,100646632..100647254	+	Zm00001d030026	coding
	t400000	1	100631298..100632914,100633184..100633874,100634579..100634971,100635076..100635567,100635831..100636054,100636174..100636518,100636650..100636944,100637825..100638262,100638354..100638699,100639003..100639346,100639431..100639898,100641122..100641246,100641792..100641915,100646424..100646492,100646632..100647255	+	Zm00001d030026	coding
	t400001	1	100631853..100632914,100633184..100633546,100633801..100633874,100634579..100634971,100635076..100635567,100635831..100636054,100636174..100636518,100636650..100636944,100637825..100638262,100638354..100638699,100639003..100639346,100639431..100639898,100641122..100641246,100641792..100641915,100646424..100646492,100646632..100647250	+	Zm00001d030026	coding
	t400002	1	100631891..100632914,100633184..100633546,100633734..100633874,100634579..100634971,100635076..100635597,100635831..100636054,100636174..100636518,100636650..100636944,100637825..100638262,100638354..100638699,100639003..100639346,100639431..100639898,100641122..100641246,100641792..100641915,100646424..100646492,100646632..100647139	+	Zm00001d030026	coding
	t400003	1	100632037..100632914,100633184..100633546,100633734..100633874,100634579..100634971,100635076..100635567,100635831..100636054,100636174..100636518,100636650..100636944,100637825..100638262,100638354..100638699,100639003..100639346,100639431..100639898,100641122..100641246,100641792..100641915,100642068..100642664,100646424..100646492,100646632..100647253	+	Zm00001d030026	coding
	t400004	1	100632880..100632914,100633184..100633546,100633740..100633874,100634579..100634971,100635076..100635567,100635831..100636054,100636174..100636518,100636650..100636944,100637825..100638262,100638354..100638699,100639003..100639346,100639431..100639898,100641122..100641246,100641792..100641915,100646424..100646492,100646632..100647171	+	Zm00001d030026	coding
	t400005	1	100633209..100633546,100633734..100633874,100634579..100634971,100635076..100635567,100635831..100636054,100636174..100636340,100637862..100638262,100638354..100638699,100639003..100639346,100639431..100639898,100641122..100641246,100641792..100641915,100646424..100646492,100646632..100647257	+	Zm00001d030026	coding
	t400006	1	100633326..100633546,100633734..100633874,100634579..100634971,100635076..100635567,100635831..100636054,100636174..100636518,100636650..100636944,100637825..100638262,100638354..100638699,100639003..100639346,100639431..100639898,100641122..100641246,100641792..100641909,100646424..100646492,100646632..100646760,100646788..100647252	+	Zm00001d030026	coding
	t400007	1	100633551..100633567,100633734..100633874,100634579..100634971,100635076..100635567,100635831..100636054,100636174..100636518,100636650..100636944,100637825..100638262,100638354..100638699,100639003..100639346,100639431..100639898,100641122..100641246,100641792..100641915,100646424..100646492,100646632..100646760,100646788..100647252	+	Zm00001d030026	coding
	t400008	1	100633616..100633874,100634579..100634971,100635076..100635567,100635831..100636054,100636174..100636518,100636650..100636944,100637825..100638262,100638354..100638699,100639003..100639346,100639431..100639898,100641122..100641246,100641792..100641915,100646424..100646492,100646632..100646760,100646788..100647258	+	Zm00001d030026	coding
	t400009	1	100634812..100634971,100635076..100635567,100635831..100636054,100636174..100636518,100636650..100636944,100637825..100638262,100638354..100638699,100639003..100639346,100639431..100639898,100641122..100641246,100641792..100641915,100642068..100642315	+	Zm00001d030026	coding
	t400010	1	100635086..100635597,100635831..100636054,100636174..100636518,100636650..100636944,100637825..100638262,100638354..100638699,100639003..100639346,100639431..100639898,100641122..100641246,100641792..100641915,100646424..100646492,100646632..100647164	+	Zm00001d030026	coding
	t400011	1	100635983..100636054,100636174..100636253,100638493..100638699,100639003..100639346,100639431..100639898,100641122..100641246,100641792..100641915,100646424..100646492,100646632..100647256	+	Zm00001d030026	coding
	t400012	1	100636654..100636944,100637825..100638262,100638354..100638699,100639003..100639346,100639431..100639898,100641122..100641246,100641792..100641915,100642082..100642696,100646632..100647136	+	Zm00001d030026	coding
	t399995	1	10061602..10062189,10062285..10062382,10062465..10062543,10062614..10062705,10064477..10064837	-	Zm00001d027648	coding
	t400015	1	100836103..100836426,100836578..100836696,100837794..100838223,100838451..100838720,100840075..100840197,100840288..100840389,100840466..100840747,100840796..100840990	+	Zm00001d030031	coding
	t400016	1	100836103..100836426,100836578..100836696,100837794..100838223,100838451..100838720,100840075..100840197,100840288..100840389,100840466..100840993	+	Zm00001d030031	coding
	t400017	1	100836103..100836426,100836578..100836777,100837794..100838223,100838451..100838720,100840075..100840197,100840288..100840389,100840466..100840993	+	Zm00001d030031	coding
	t400018	1	100836138..100836426,100836578..100836696,100837756..100838223,100838451..100838720,100840075..100840197,100840288..100840389,100840466..100840760	+	Zm00001d030031	coding
	t400019	1	100836139..100836426,100836578..100837086,100837388..100838223,100838451..100838623	+	Zm00001d030031	coding
	t400020	1	100836139..100836426,100836578..100836696,100837794..100838223,100838451..100838844,100839100..100839126	+	Zm00001d030031	coding
	t400021	1	100836139..100836426,100836578..100837086,100837388..100838223,100838451..100838720,100840075..100840197,100840288..100840389,100840466..100840760	+	Zm00001d030031	coding
	t400022	1	100836139..100836426,100836578..100836711,100837794..100838223,100838451..100838720,100840075..100840197,100840288..100840389,100840466..100840760	+	Zm00001d030031	coding
	t400023	1	100836566..100836696,100837794..100838223,100838451..100838720,100840075..100840197,100840288..100840389,100840466..100840760	+	Zm00001d030031	coding
	t400024	1	10105590..10105897,10106900..10107009,10107126..10107213,10107308..10107367,10107727..10107759,10107860..10107937,10108075..10108118,10108240..10108280,10108414..10108496,10108602..10108693,10108795..10108864,10108966..10109007,10109128..10109530	+	Zm00001d027649	coding
	t400025	1	10105590..10105897,10106018..10106128,10106900..10107009,10107126..10107213,10107308..10107367,10107727..10108122,10108240..10108280,10108795..10108864,10108966..10109007,10109128..10109563	+	Zm00001d027649	coding
	t400026	1	10105590..10105897,10106900..10107009,10107126..10107213,10107308..10107367,10107727..10108122,10108240..10108280,10108414..10108500,10108589..10108693,10108795..10108864,10108966..10109007,10109128..10109563	+	Zm00001d027649	coding
	t400027	1	10105590..10105897,10106900..10107009,10107126..10107213,10107308..10107367,10107727..10107759,10107860..10107937,10108075..10108122,10108240..10108280,10108414..10108500,10108589..10108693,10108795..10108864,10108966..10109007,10109128..10109563	+	Zm00001d027649	coding
	t400028	1	10105590..10105897,10106900..10107009,10107126..10107213,10107308..10107367,10107727..10108122,10108240..10108280,10108795..10108864,10108966..10109007,10109128..10109563	+	Zm00001d027649	coding
	t400029	1	10105590..10105897,10106018..10106128,10106900..10107009,10107126..10107213,10107308..10107367,10107727..10107759,10107860..10107937,10108075..10108122,10108240..10108280,10108414..10108500,10108589..10108693,10108795..10108864,10108966..10109007,10109128..10109563	+	Zm00001d027649	coding
	t400030	1	10105590..10105897,10106900..10107009,10107126..10107213,10107308..10107367,10107752..10107759,10107860..10107937,10108019..10108142,10108240..10108280,10108795..10108864,10108966..10109007,10109128..10109563	+	Zm00001d027649	coding
	t400031	1	10105706..10105897,10106900..10107009,10107126..10107213,10107308..10107367,10107727..10107759,10107860..10108118,10108240..10108280,10108414..10108496,10108602..10108693,10108795..10108864,10108966..10109007,10109128..10109515	+	Zm00001d027649	coding
	t400032	1	10105709..10108118,10108240..10109457	+	Zm00001d027649	coding
	t400033	1	10105711..10105897,10106900..10107009,10107126..10107213,10107308..10107367,10107727..10107937,10108075..10108118,10108240..10108280,10108414..10108496,10108602..10108693,10108795..10108864,10108966..10109007,10109128..10109530	+	Zm00001d027649	coding
	t400034	1	101087719..101087944,101088434..101089209,101089317..101089688	+	Zm00001d030032	coding
	t400035	1	101087719..101087944,101088434..101089690	+	Zm00001d030032	coding
	t400037	1	101177296..101177820,101178010..101178029,101178152..101178286,101178417..101179283	+	Zm00001d030034	coding
	t400038	1	101177296..101177820,101178010..101178029,101178152..101178286,101178417..101178530,101178886..101179297	+	Zm00001d030034	coding
	t400039	1	101177674..101177706,101178010..101178029,101178152..101178286,101178417..101178530,101178886..101179297	+	Zm00001d030034	coding
	t400052	1	101898451..101899089	-	Zm00001d030045	coding
	t400055	1	102060297..102061105,102061487..102061695,102062241..102062358,102062473..102062738,102063103..102063588	-	Zm00001d030048	coding
	t400061	1	102359351..102359539,102359807..102360549,102360645..102360697,102361695..102361826,102362337..102362498,102362603..102363369	+	Zm00001d030053	coding
	t400062	1	102359385..102359482,102359807..102360549,102360645..102360697,102361695..102361826,102362337..102362498,102362603..102363350	+	Zm00001d030053	coding
	t400063	1	102359465..102359730,102359807..102360549,102360645..102360697,102361695..102361826,102362337..102362498,102362603..102363384	+	Zm00001d030053	coding
	t400064	1	102359557..102359730,102359807..102360549,102360645..102360697,102361728..102361826,102362337..102362498,102362603..102363342	+	Zm00001d030053	coding
	t400065	1	102359578..102359730,102359804..102360549,102360645..102360697,102361695..102361826,102362337..102362434,102362752..102363362	+	Zm00001d030053	coding
	t400066	1	102359838..102360127,102362815..102363045,102363067..102363193,102363235..102363375	+	Zm00001d030053	coding
	t400067	1	102359848..102360549,102360645..102360697,102361695..102361826,102362337..102362498,102362603..102363045,102363067..102363193,102363235..102363364	+	Zm00001d030053	coding
	t400068	1	102359852..102359998,102360099..102360549,102360645..102360697,102361695..102361759,102362402..102362498,102362603..102363045,102363067..102363193,102363235..102363357	+	Zm00001d030053	coding
	t400069	1	102361676..102361826,102362337..102362498,102362603..102363045,102363067..102363193,102363235..102363360	+	Zm00001d030053	coding
	t400074	1	10257667..10257726,10257883..10257963,10258064..10258124,10258246..10258752	+	Zm00001d027655	coding
	t400075	1	10257712..10257963,10258064..10258124,10258246..10258752	+	Zm00001d027655	coding
	t400076	1	10261506..10262055,10262145..10262380,10262469..10262595,10263771..10263907,10264020..10264179,10264410..10264688,10265214..10265855	+	Zm00001d027656	coding
	t400077	1	10261506..10262055,10262145..10262595,10263771..10263907,10264020..10264179,10264410..10264688,10265214..10265855	+	Zm00001d027656	coding
	t400079	1	102710038..102710374,102710785..102710856,102711880..102712968,102715062..102715147,102717551..102718338,102718444..102718860,102718964..102719540,102719765..102719995,102720074..102720198,102720284..102720718,102720807..102721744	+	Zm00001d030061	coding
	t400080	1	102710038..102710374,102710785..102710856,102711880..102712968,102714349..102714353,102717551..102718338,102718444..102718860,102718964..102719395,102719785..102719995,102720074..102720198,102720284..102720718,102720807..102722118,102722210..102723013	+	Zm00001d030061	coding
	t400081	1	102710038..102710374,102710785..102710856,102711880..102712968,102717570..102718338,102718444..102718860,102718964..102719395,102719785..102719995,102720074..102720198,102720284..102720718,102720807..102721957,102722049..102722769,102722849..102723074	+	Zm00001d030061	coding
	t400082	1	102710038..102710374,102710785..102710856,102711880..102712968,102714349..102714353,102717551..102718338,102718444..102718860,102718964..102719395,102719785..102719995,102720074..102720198,102720284..102720718,102720807..102721957,102722049..102722769,102722849..102723074	+	Zm00001d030061	coding
	t400083	1	102710038..102710374,102710785..102710856,102711880..102712968,102714349..102714353,102717551..102718338,102718444..102718860,102718964..102719395,102719785..102719995,102720074..102720198,102720284..102720718,102720807..102723105	+	Zm00001d030061	coding
	t400084	1	102710077..102710374,102710792..102710856,102711880..102712968,102715062..102715147,102717551..102718338,102718444..102718860,102718964..102719540,102719765..102719995,102720074..102720198,102720284..102720718,102720807..102721634	+	Zm00001d030061	coding
	t400085	1	102710077..102710374,102710785..102710856,102711880..102712968,102715062..102715147,102717551..102718338,102718444..102718860,102718964..102719540,102719765..102720198,102720284..102720718,102720807..102721748	+	Zm00001d030061	coding
	t400086	1	102710159..102710374,102710785..102710856,102711880..102712968,102715062..102715147,102717551..102718338,102718444..102718860,102718964..102719540,102719765..102719995,102720074..102720198,102720284..102721698	+	Zm00001d030061	coding
	t400087	1	102710492..102710565,102710785..102710856,102711880..102712968,102715062..102715147,102717551..102718338,102718444..102718860,102718964..102719540,102719765..102719995,102720074..102720198,102720284..102720718,102720807..102721957,102722049..102722769,102722849..102723074	+	Zm00001d030061	coding
	t400088	1	102710784..102710856,102711880..102712968,102715062..102715147,102717551..102718338,102718444..102718860,102718964..102719540,102719765..102719995,102720074..102720198,102720284..102720718,102720807..102721739	+	Zm00001d030061	coding
	t400089	1	102711878..102712162,102712184..102712968,102715062..102715147,102717551..102718338,102718444..102718860,102718964..102719540,102719765..102719995,102720074..102720198,102720284..102720718,102720807..102721699	+	Zm00001d030061	coding
	t400090	1	102711878..102712162,102712184..102712968,102715062..102715147,102717551..102718338,102718444..102718860,102718964..102719540,102719765..102719995,102720074..102720198,102720284..102720718,102720807..102721725	+	Zm00001d030061	coding
	t400091	1	102711878..102712162,102712184..102712968,102715062..102715147,102717551..102718338,102718444..102718860,102718964..102719540,102719765..102719995,102720074..102720198,102720284..102720718,102720807..102721777	+	Zm00001d030061	coding
	t400092	1	102711878..102712144,102712167..102712968,102715062..102715147,102717551..102718338,102718444..102718860,102718964..102719540,102719765..102719995,102720074..102720198,102720284..102720718,102720807..102721779	+	Zm00001d030061	coding
	t400093	1	102712180..102712968,102715062..102715147,102717551..102718338,102718444..102718860,102718964..102719540,102719765..102719995,102720074..102720198,102720284..102720718,102720807..102723105	+	Zm00001d030061	coding
	t400094	1	102712407..102712968,102715062..102715147,102717551..102718338,102718444..102718702	+	Zm00001d030061	coding
	t400095	1	102712839..102712968,102715062..102715147,102717551..102718338,102718444..102718860,102718964..102719540,102719765..102719995,102720074..102720198,102720284..102720718,102720807..102721957,102722049..102722118,102722210..102722288	+	Zm00001d030061	coding
	t400096	1	102717448..102718338,102718444..102718860,102718964..102719540,102719765..102719995,102720074..102720198,102720284..102720718,102720807..102721734	+	Zm00001d030061	coding
	t400097	1	102953025..102953421,102953749..102954545,102958788..102959055,102967523..102967621	-	Zm00001d030062	coding
	t400098	1	102953051..102953421,102953503..102953533,102953673..102953924	-	Zm00001d030062	coding
	t400099	1	102953114..102953421,102953503..102954557,102958788..102959138	-	Zm00001d030062	coding
	t400102	1	1031786..1031979,1032089..1032173,1032275..1032326,1032419..1032439,1032517..1032570,1032924..1032974,1033134..1033196,1033480..1033545,1033656..1033694,1034095..1034207,1034296..1034388,1034467..1035385,1035464..1036456	+	Zm00001d027267	coding
	t400103	1	1031786..1031979,1032089..1032173,1032275..1032326,1032419..1032439,1032517..1032570,1032924..1032974,1033134..1033196,1033480..1033545,1033656..1033694,1034085..1034207,1034296..1034388,1034467..1035385,1035464..1036456	+	Zm00001d027267	coding
	t400106	1	103280320..103281515,103282160..103282255,103282367..103282635,103283133..103283307,103283425..103283548,103286002..103286239	-	Zm00001d030069	coding
	t400107	1	103280320..103281515,103282160..103282255,103282367..103282635,103283133..103283307,103283425..103283643,103283741..103283848,103283994..103284557,103284678..103284984,103285118..103285407,103285507..103285795,103286002..103286276	-	Zm00001d030069	coding
	t400108	1	103280322..103281515,103282160..103282255,103282367..103282635,103283133..103283307,103283425..103283643,103283741..103283848,103283994..103284557,103284678..103285128,103285173..103285407,103285507..103285965	-	Zm00001d030069	coding
	t400109	1	103280322..103281515,103282160..103282255,103282367..103282635,103283133..103283307,103283425..103283643,103283741..103283848,103283994..103284557,103284678..103284984,103285118..103285407,103285507..103286080	-	Zm00001d030069	coding
	t400110	1	103280359..103281515,103282160..103282255,103282367..103282635,103283133..103283307,103283425..103283643,103283741..103283848,103283994..103284557,103284678..103284984,103285118..103285407,103285507..103285788,103286002..103286181	-	Zm00001d030069	coding
	t400111	1	103280573..103281515,103282160..103282255,103282367..103282635,103283133..103283307,103283425..103283643,103283741..103283848,103283994..103284557,103284678..103284984,103285118..103285188,103285828..103285927	-	Zm00001d030069	coding
	t400115	1	1034777..1036416,1036913..1037365	-	Zm00001d027268	coding
	t400116	1	10349113..10349465,10349572..10349762,10349872..10349917,10350980..10351062,10351154..10351270,10357922..10358254	+	Zm00001d027659	coding
	t400117	1	10349451..10349465,10349572..10349762,10349872..10349917,10350980..10351062,10351154..10351218,10357922..10358187	+	Zm00001d027659	coding
	t400126	1	104118705..104119039,104119213..104119323,104119420..104119586	-	Zm00001d030079	coding
	t400127	1	104119711..104120088,104120172..104120380	+	Zm00001d030080	coding
	t400128	1	104119711..104120088,104120172..104120243,104120460..104120879	+	Zm00001d030080	coding
	t400129	1	104172633..104173661	-	Zm00001d030080	coding
	t400131	1	104416569..104417189,104417286..104417982	-	Zm00001d030086	coding
	t400132	1	1044482..1044694	+	Zm00001d027269	coding
	t400136	1	10492323..10492503,10492583..10492673,10492781..10492835,10492925..10493056,10494524..10494595,10504923..10505013,10505100..10505187,10505298..10505376,10505456..10505519,10509455..10509558,10509637..10509742,10510678..10510764,10511096..10511173,10511266..10511333,10511410..10511509,10511641..10511793,10511887..10511976,10512096..10512161,10522312..10522410,10522499..10522573,10524205..10524264,…	+	Zm00001d027665	coding
	t400137	1	10492323..10492503,10492583..10492673,10492781..10492835,10492925..10493056,10494524..10494595,10504923..10505013,10505092..10505187,10505298..10505376,10505456..10505519,10509455..10509558,10509637..10509742,10510678..10510764,10511096..10511173,10511266..10511333,10511410..10511509,10511641..10511793,10511887..10511976,10512096..10512161,10522312..10522410,10522499..10522573,10524205..10524264,…	+	Zm00001d027665	coding
	t400138	1	10492323..10492503,10492583..10492673,10492781..10492835,10492925..10493056,10494524..10494595,10504923..10505013,10505092..10505187,10505298..10505376,10505456..10505519,10509455..10509558,10509637..10509742,10510678..10510764,10511096..10511173,10511266..10511333,10511410..10511509,10511641..10511793,10511887..10511976,10512096..10512161,10522312..10522410,10522499..10524264,10524550..10524645,…	+	Zm00001d027665	coding
	t400139	1	10492383..10492503,10492583..10492673,10492781..10492835,10492925..10493056,10494524..10494595,10504923..10505013,10505092..10505187,10505298..10505376,10505456..10505519,10509455..10509558,10509637..10509742,10510678..10510764,10511096..10511173,10511266..10511333,10511410..10511509,10511641..10511793,10511887..10511976,10512096..10512161,10522312..10522410,10522499..10522573,10524205..10524264,…	+	Zm00001d027665	coding
	t400140	1	10501836..10501977,10505298..10505376,10505456..10505519,10508105..10508417,10508449..10508756,10509455..10509558,10509637..10509742,10510678..10510764,10511096..10511173,10511266..10511333,10511410..10511509,10511641..10511793,10511887..10511976,10522312..10522410,10522499..10522573,10523770..10523832,10524205..10524264,10524556..10524645,10525417..10525538,10526568..10526697,10526772..10526851,…	+	Zm00001d027665	coding
	t400142	1	10505333..10505376,10505456..10505519,10509455..10509558,10509637..10509742,10510678..10510764,10511096..10511173,10511266..10511333,10511410..10511509,10511641..10511793,10511887..10511976,10512096..10512161,10522312..10522410,10522499..10524264,10524556..10524645,10525417..10525538,10526568..10526697,10526772..10526851,10527244..10527379,10527789..10527870,10537437..10537582,10537791..10537871,…	+	Zm00001d027665	coding
	t400144	1	10509523..10509558,10509637..10509742,10510678..10510764,10511096..10511173,10511266..10511333,10511410..10511509,10511641..10511793,10511887..10511976,10512096..10512161,10522312..10522410,10522499..10524264,10524550..10524645,10525417..10525538,10526568..10526697,10526772..10526851,10527244..10527379,10527789..10527870,10537437..10537582,10537791..10537871,10537975..10538075,10549889..10550124,…	+	Zm00001d027665	coding
	t400145	1	10511255..10511333,10511410..10511509,10511641..10511793,10511887..10511976,10512096..10512161,10522312..10522410,10522499..10522573,10524205..10524264,10524556..10524645,10525417..10525538,10526568..10526697,10526772..10526851,10527244..10527379,10527789..10527865,10537437..10537582,10537791..10537871,10537975..10538075,10549889..10550124,10550205..10550314,10550521..10550649,10550729..10550803,…	+	Zm00001d027665	coding
	t400146	1	10511255..10511333,10511410..10511509,10511641..10511793,10511887..10511976,10512096..10512161,10522312..10522410,10522499..10522573,10524205..10524264,10524556..10524645,10525417..10525538,10526568..10526697,10526772..10526851,10527244..10527379,10527789..10527870,10537437..10537582,10537791..10537871,10537975..10538075,10549889..10550124,10550205..10550314,10550521..10550649,10550729..10550803,…	+	Zm00001d027665	coding
	t400147	1	10511442..10511509,10511641..10511793,10511887..10511976,10512096..10512161,10522312..10522410,10522499..10522573,10524205..10524264,10524556..10524645,10525417..10525538,10526568..10526697,10526772..10526851,10527244..10527379,10527789..10527870,10537437..10537582,10537791..10537871,10537975..10538075,10549889..10550124,10550205..10550314,10550521..10550649,10550729..10550803,10550875..10551008,…	+	Zm00001d027665	coding
	t400148	1	10511455..10511509,10511641..10511793,10511887..10511976,10512096..10512161,10522312..10522410,10522499..10524264,10524556..10524645,10525417..10525538,10526568..10526697,10526772..10526851,10527244..10527379,10527789..10527870,10537437..10537582,10537791..10537871,10537975..10538075,10549889..10550124,10550205..10550314,10550521..10550649,10550729..10550803,10550875..10551008,10563918..10563990,…	+	Zm00001d027665	coding
	t400154	1	10522302..10522410,10522499..10522573,10524205..10524264,10524556..10524645,10525417..10525538,10526568..10526697,10526772..10526851,10527244..10527379,10527789..10527870,10537437..10537582,10537791..10537871,10537975..10538075,10549889..10550124,10550205..10550314,10550521..10550649,10550729..10550803,10550875..10551008,10563918..10563990,10564098..10564229,10565511..10565683,10565786..10565908,…	+	Zm00001d027665	coding
	t400155	1	10522302..10522410,10522499..10522573,10524205..10524264,10524556..10524645,10525417..10525538,10526568..10526697,10526772..10526851,10527244..10527379,10527789..10527870,10537437..10537582,10537791..10537871,10537975..10538075,10549889..10550124,10550205..10550314,10550521..10550649,10550729..10550803,10550875..10551008,10563918..10564017,10564098..10564229,10565511..10565908,10566005..10566065,…	+	Zm00001d027665	coding
	t400156	1	10522499..10522573,10524205..10524264,10524550..10524645,10525417..10525538,10526568..10526697,10526772..10526851,10527244..10527379,10527789..10527870,10537437..10537582,10537791..10537871,10537975..10538075,10549889..10550124,10550205..10550649,10550729..10550803,10550875..10551008,10563918..10563990,10564098..10564229,10565511..10565683,10565786..10565908,10566005..10566065,10566143..10566238,…	+	Zm00001d027665	coding
	t400157	1	10522966..10524264,10524550..10524645,10525417..10525538,10526568..10526697,10526772..10526851,10527244..10527379,10527789..10527870,10537437..10537582,10537791..10537871,10537975..10538075,10549889..10550124,10550205..10550314,10550521..10550649,10550729..10550803,10550875..10551008,10563918..10564229,10565511..10566065,10566143..10566238,10566323..10566423,10566634..10567205,10567287..10567361,…	+	Zm00001d027665	coding
	t400158	1	10523688..10524264,10524550..10524645,10525417..10525538,10526568..10526697,10526772..10526851,10527244..10527379,10527789..10527870,10537437..10537582,10537791..10537871,10537975..10538075,10549889..10550124,10550205..10550314,10550521..10550649,10550729..10550803,10550875..10551008,10563918..10563990,10564098..10564229,10565511..10565683,10565786..10565908,10566005..10566065,10566143..10566238,…	+	Zm00001d027665	coding
	t400159	1	10526821..10526851,10527244..10527379,10527789..10527870,10537437..10537582,10537791..10537871,10537975..10538075,10549889..10550124,10550205..10550314,10550521..10550649,10550729..10550803,10550875..10551008,10563918..10564229,10565511..10565683,10565786..10565908,10566005..10566065,10566143..10566238,10566323..10566423,10566634..10567205,10567287..10567361,10570652..10570750,10571184..10571255,…	+	Zm00001d027665	coding
	t400160	1	10534615..10537582,10537791..10537871,10537975..10538075,10549889..10550124,10550205..10550314,10550521..10550649,10550729..10550803,10550875..10551008,10563918..10563990,10564098..10564229,10565511..10565683,10565786..10565908,10566005..10566065,10566143..10566238,10566323..10566423,10566634..10566739,10567092..10567205,10567287..10567361,10570652..10570750,10571184..10571255,10571344..10571429,…	+	Zm00001d027665	coding
	t400161	1	10534615..10535487,10535598..10537582,10537791..10537871,10537975..10538075,10549889..10550124,10550205..10550314,10550521..10550649,10550729..10550803,10550875..10551008,10563918..10563990,10564098..10564229,10565511..10565683,10565786..10565908,10566005..10566065,10566143..10566238,10566323..10566423,10566634..10566739,10567092..10567205,10567287..10567361,10570652..10570750,10571184..10571255,…	+	Zm00001d027665	coding
	t400162	1	10534615..10537582,10537791..10537871,10537975..10538075,10549889..10550124,10550205..10550314,10550521..10550649,10550729..10550803,10550875..10551008,10563918..10564229,10565511..10565683,10565786..10565908,10566005..10566065,10566143..10566238,10566323..10566423,10566634..10566739,10567092..10567205,10567287..10567361,10570652..10570750,10571184..10571255,10571344..10571429,10571516..10571609,…	+	Zm00001d027665	coding
	t400163	1	10534615..10535490,10535599..10537582,10537791..10537871,10537975..10538075,10549889..10550124,10550205..10550314,10550521..10550649,10550729..10550803,10550875..10551008,10563918..10563990,10564098..10564229,10565511..10565683,10565786..10566065,10566143..10566238,10566323..10566423,10566634..10566739,10567092..10567205,10567287..10567361,10570652..10570750,10571184..10571255,10571344..10571429,…	+	Zm00001d027665	coding
	t400164	1	10534615..10535487,10535598..10537582,10537791..10537871,10537975..10538075,10549889..10550124,10550205..10550314,10550521..10550649,10550729..10550803,10550875..10551008,10563918..10564017,10564098..10564229,10565511..10565908,10566005..10566065,10566323..10566423,10566634..10566739,10566812..10566847,10567092..10567205,10567287..10567361,10567800..10567871,10570652..10570750,10570913..10570999,…	+	Zm00001d027665	coding
	t400165	1	10534615..10535490,10535599..10535838,10535859..10537582,10537791..10537871,10537975..10538075,10549889..10550124,10550205..10550314,10550521..10550649,10550729..10550803,10550875..10551008,10563918..10564017,10564098..10564229,10565511..10565908,10566005..10566065,10566323..10566423,10566634..10566739,10566812..10566847,10567092..10567205,10567287..10567361,10567800..10567871,10570652..10570750,…	+	Zm00001d027665	coding
	t400166	1	10536493..10537582,10537791..10537871,10537975..10538075,10549889..10550124,10550205..10550314,10550521..10550649,10550729..10550803,10550875..10551008,10563918..10563990,10564098..10564229,10565511..10565683,10565786..10565908,10566005..10566065,10566143..10566238,10566323..10566423,10566634..10566739,10567092..10567205,10567287..10567361,10570652..10570750,10571184..10571255,10571344..10571429,…	+	Zm00001d027665	coding
	t400167	1	10537974..10538075,10549889..10550124,10550205..10550314,10550521..10550649,10550729..10550803,10550875..10551008,10563918..10563990,10564098..10564229,10565511..10565683,10565786..10565908,10566005..10566065,10566143..10566238,10566323..10566423,10566634..10566739,10567092..10567205,10567287..10567361,10570652..10570750,10571184..10571255,10571344..10571429,10571516..10571609,10571846..10571953,…	+	Zm00001d027665	coding
	t400169	1	10550770..10550803,10550875..10551008,10564114..10564229,10565511..10565683,10565786..10565908,10566005..10566065,10566143..10566238,10566323..10566423,10566634..10566739,10567092..10567205,10567287..10567361,10570652..10570750,10571184..10571255,10571344..10571429,10571516..10571609,10571846..10571953,10572027..10572473	+	Zm00001d027665	coding
	t400141	1	105035216..105035621,105036428..105036573,105037178..105037366,105037497..105037612,105038116..105038230,105040824..105040925,105041014..105041237	-	Zm00001d030091	coding
	t400149	1	105181711..105183130,105183228..105186026	+	Zm00001d030094	coding
	t400150	1	105182336..105182522,105182551..105183130,105183186..105185703,105185735..105185893,105185925..105185996	+	Zm00001d030094	coding
	t400151	1	105182742..105182864,105183452..105185945	+	Zm00001d030094	coding
	t400152	1	105183705..105184370,105184512..105185943	+	Zm00001d030094	coding
	t400153	1	105183978..105184692,105185443..105185945	+	Zm00001d030094	coding
	t400172	1	105553409..105554335	-	Zm00001d030098	coding
	t400175	1	105700155..105700983,105701257..105701744,105701871..105702010	-	Zm00001d030101	coding
	t400176	1	105700250..105700731,105700760..105700902	-	Zm00001d030101	coding
	t400187	1	105944592..105944619,105945849..105945950,105946114..105946373,105946513..105946714,105946983..105947399,105947493..105947573,105947659..105947701,105947941..105948305	+	Zm00001d030105	coding
	t400188	1	105944592..105944619,105945849..105945950,105946114..105946307,105947493..105947573,105947659..105947810,105947941..105948305	+	Zm00001d030105	coding
	t400189	1	106122816..106123453,106127211..106127475,106128006..106128126,106128219..106128372,106128453..106128531,106128617..106128728,106128799..106128837,106129042..106129487	+	Zm00001d030106	coding
	t400190	1	106122816..106128126,106128219..106128372,106128453..106128531,106128617..106129491	+	Zm00001d030106	coding
	t400191	1	106122816..106123453,106123539..106124335,106124359..106125914,106125996..106127475,106128006..106128126,106128219..106128372,106128453..106128531,106128617..106128728,106128799..106128837,106128940..106129499	+	Zm00001d030106	coding
	t400192	1	106122816..106123453,106128006..106128115,106128799..106128837,106129038..106129513	+	Zm00001d030106	coding
	t400193	1	106122831..106128126,106128219..106128372,106128453..106128531,106128617..106128728,106128799..106128837,106129038..106129496	+	Zm00001d030106	coding
	t400194	1	106122834..106123453,106123539..106127475,106128006..106128126,106128219..106128372,106128453..106128531,106128617..106128728,106128799..106128837,106129038..106129488	+	Zm00001d030106	coding
	t400195	1	106122835..106123453,106127211..106127475,106128006..106128126,106128219..106128372,106128453..106128531,106128617..106128728,106128799..106128837,106129038..106129491	+	Zm00001d030106	coding
	t400196	1	106122835..106123453,106125519..106125862,106127211..106127475,106128006..106128126,106128219..106128372,106128453..106128531,106128617..106128728,106128799..106128837,106129043..106129491	+	Zm00001d030106	coding
	t400197	1	106122836..106123453,106123539..106125613,106125747..106125849,106127190..106127429,106127962..106128121,106128213..106128367,106128447..106128531,106128617..106128731,106128802..106128829,106129035..106129348	+	Zm00001d030106	coding
	t400198	1	106122836..106123453,106123539..106123634,106125519..106125914,106125996..106127475,106128006..106128126,106128219..106128372,106128453..106128531,106128617..106128728,106128799..106128837,106129038..106129498	+	Zm00001d030106	coding
	t400199	1	106122836..106123453,106125519..106125619,106125747..106125862,106127211..106127475,106128006..106128126,106128219..106128372,106128453..106128531,106128617..106128728,106128799..106128837,106129038..106129513	+	Zm00001d030106	coding
	t400200	1	106122837..106123453,106125534..106125612,106125744..106125862,106126333..106126384,106126493..106126623,106127211..106127475,106127568..106127642,106128006..106128126,106128219..106128372,106128453..106128531,106128617..106128728,106128799..106128837,106129038..106129491	+	Zm00001d030106	coding
	t400201	1	106122837..106123453,106123539..106125862,106127211..106127475,106128006..106128126,106128219..106128372,106128453..106128531,106128617..106128728,106128799..106128837,106129038..106129493	+	Zm00001d030106	coding
	t400202	1	106122837..106124335,106124359..106125914,106125996..106128126,106128219..106128372,106128453..106128531,106128617..106129514	+	Zm00001d030106	coding
	t400203	1	106122838..106123453,106123539..106123634,106127211..106127637,106128006..106128126,106128219..106128372,106128453..106128531,106128617..106128728,106128799..106128837,106129038..106129491	+	Zm00001d030106	coding
	t400204	1	106122838..106123453,106123549..106123634,106125534..106125914,106125996..106127475,106128006..106128126,106128219..106128372,106128453..106128531,106128617..106128837,106129038..106129498	+	Zm00001d030106	coding
	t400205	1	106122838..106123453,106123539..106128126,106128219..106128372,106128453..106128531,106128617..106128837,106129038..106129499	+	Zm00001d030106	coding
	t400206	1	106122841..106123453,106123539..106125612,106125747..106125862,106127211..106127475,106128006..106128126,106128219..106128372,106128453..106128531,106128617..106128728,106128799..106128837,106129038..106129513	+	Zm00001d030106	coding
	t400207	1	106122841..106123453,106127211..106127475,106128006..106128126,106128219..106128372,106128453..106128531,106128617..106129514	+	Zm00001d030106	coding
	t400208	1	106122842..106124335,106124359..106125914,106125996..106127475,106128006..106128126,106128219..106128372,106128453..106128531,106128617..106128728,106128799..106129513	+	Zm00001d030106	coding
	t400209	1	106122846..106123453,106123539..106125612,106125747..106125862,106127211..106127475,106128006..106128126,106128219..106128372,106128453..106128531,106128617..106128728,106128799..106128837,106129010..106129369	+	Zm00001d030106	coding
	t400210	1	106122846..106125862,106127211..106127475,106128006..106128126,106128219..106128372,106128453..106128531,106128617..106128728,106128799..106128837,106129038..106129474	+	Zm00001d030106	coding
	t400211	1	106122846..106123453,106123539..106123634,106127211..106127506,106127990..106128121,106128213..106128367,106128447..106128531,106128617..106128731,106128802..106128829,106129029..106129484	+	Zm00001d030106	coding
	t400212	1	106122846..106123453,106123539..106123634,106125551..106125914,106125996..106127475,106128006..106128126,106128219..106128372,106128453..106128531,106128617..106128728,106128799..106128837,106129038..106129485	+	Zm00001d030106	coding
	t400213	1	106122846..106123453,106123563..106123634,106125534..106125914,106125996..106127475,106128006..106128126,106128219..106128372,106128453..106128531,106128617..106128837,106128921..106128944,106128969..106129487	+	Zm00001d030106	coding
	t400214	1	106122846..106123453,106127211..106127475,106128006..106128126,106128219..106128372,106128453..106128531,106128617..106128837,106129038..106129488	+	Zm00001d030106	coding
	t400215	1	106122846..106123453,106125534..106125619,106125744..106125862,106127211..106127475,106128006..106128126,106128219..106128372,106128453..106128531,106128617..106128837,106129038..106129488	+	Zm00001d030106	coding
	t400216	1	106122846..106123453,106123539..106123634,106125519..106125612,106125747..106125862,106127211..106127475,106127568..106127642,106128006..106128126,106128219..106128372,106128453..106128531,106128617..106128728,106128799..106128837,106129038..106129491	+	Zm00001d030106	coding
	t400217	1	106122846..106123453,106123539..106123634,106127211..106127475,106127568..106127642,106128006..106128126,106128219..106128372,106128453..106128531,106128617..106128728,106128799..106128837,106129038..106129491	+	Zm00001d030106	coding
	t400218	1	106122846..106123453,106123539..106127504,106127994..106128126,106128219..106128372,106128453..106128531,106128617..106128837,106129038..106129491	+	Zm00001d030106	coding
	t400219	1	106122846..106123453,106123539..106127475,106128006..106128126,106128219..106128372,106128453..106128531,106128617..106128837,106129038..106129493	+	Zm00001d030106	coding
	t400220	1	106122846..106123453,106127211..106127631,106128006..106128126,106128219..106128372,106128453..106128531,106128617..106128728,106128799..106128837,106129038..106129493	+	Zm00001d030106	coding
	t400221	1	106122846..106123453,106123539..106123634,106125551..106125619,106125747..106125862,106127211..106127475,106127568..106127631,106128006..106128126,106128219..106128372,106128453..106128531,106128617..106128728,106128799..106128837,106129042..106129494	+	Zm00001d030106	coding
	t400222	1	106122846..106123453,106123539..106123634,106125551..106125914,106125996..106127475,106128006..106128126,106128219..106128372,106128453..106128531,106128617..106128728,106128799..106128837,106129038..106129496	+	Zm00001d030106	coding
	t400223	1	106122846..106123453,106123539..106128126,106128219..106128372,106128453..106128531,106128617..106128728,106128799..106128837,106129038..106129496	+	Zm00001d030106	coding
	t400224	1	106122846..106123453,106123539..106123634,106125534..106125862,106127211..106127475,106128006..106128126,106128219..106128372,106128453..106128531,106128617..106128728,106128799..106128837,106129038..106129496	+	Zm00001d030106	coding
	t400225	1	106122846..106123477,106123539..106124335,106124359..106125914,106125996..106127475,106128006..106128126,106128219..106128372,106128453..106128531,106128617..106128837,106129038..106129498	+	Zm00001d030106	coding
	t400226	1	106122846..106128126,106128219..106128372,106128453..106128531,106128617..106128837,106129038..106129499	+	Zm00001d030106	coding
	t400227	1	106122846..106123453,106123539..106124335,106124359..106125914,106125996..106127475,106128006..106128126,106128219..106128372,106128453..106128531,106128617..106128837,106129038..106129501	+	Zm00001d030106	coding
	t400228	1	106122846..106128126,106128219..106128372,106128453..106128531,106128617..106128728,106128799..106128837,106129038..106129514	+	Zm00001d030106	coding
	t400229	1	106122846..106123453,106123539..106125787,106125974..106127475,106128006..106128126,106128219..106128372,106128453..106128531,106128617..106128837,106129038..106129515	+	Zm00001d030106	coding
	t400230	1	106122846..106123453,106123563..106123634,106125519..106125914,106125996..106127475,106128006..106128126,106128219..106128372,106128453..106128531,106128617..106128837,106129038..106129515	+	Zm00001d030106	coding
	t400231	1	106122847..106123453,106123563..106123634,106125534..106125619,106125747..106125862,106127211..106127475,106128006..106128126,106128219..106128372,106128453..106128531,106128617..106128837,106129038..106129466	+	Zm00001d030106	coding
	t400232	1	106122847..106123453,106123539..106124335,106124359..106125914,106125996..106127475,106128006..106128126,106128219..106128372,106128453..106128531,106128617..106128728,106128799..106129496	+	Zm00001d030106	coding
	t400233	1	106122852..106123502,106123536..106124335,106124359..106125914,106125996..106126370,106126650..106127475,106128006..106128126,106128219..106128372,106128453..106128531,106128617..106128837,106129038..106129466	+	Zm00001d030106	coding
	t400234	1	106122854..106124335,106124359..106125914,106125996..106127475,106128006..106128372,106128453..106128531,106128617..106129502	+	Zm00001d030106	coding
	t400235	1	106122858..106122936,106123152..106127967,106127988..106128126,106128219..106128372,106128453..106128531,106128617..106128728,106128799..106128837,106129038..106129494	+	Zm00001d030106	coding
	t400236	1	106122858..106123453,106127211..106128126,106128219..106128372,106128453..106128531,106128617..106128837,106129038..106129513	+	Zm00001d030106	coding
	t400237	1	106122858..106124335,106124359..106125914,106125996..106127475,106128006..106128126,106128219..106128372,106128453..106128531,106128617..106129513	+	Zm00001d030106	coding
	t400238	1	106122858..106123453,106127211..106127475,106128006..106128126,106128219..106128372,106128453..106128531,106128617..106128837,106128966..106129515	+	Zm00001d030106	coding
	t400239	1	106122864..106123467,106123539..106124335,106124359..106125895,106125971..106127475,106128006..106128126,106128219..106128372,106128453..106128531,106128617..106128837,106129038..106129507	+	Zm00001d030106	coding
	t400240	1	106122873..106123453,106123539..106123634,106125534..106125619,106125747..106125862,106127211..106127475,106128006..106128126,106128219..106128372,106128453..106128531,106128617..106128837,106129038..106129488	+	Zm00001d030106	coding
	t400241	1	106122881..106123453,106123539..106123634,106125519..106125914,106125996..106127475,106128006..106128126,106128219..106128372,106128453..106128531,106128617..106128728,106128799..106128837,106129038..106129493	+	Zm00001d030106	coding
	t400242	1	106122883..106127475,106128006..106128126,106128219..106128372,106128453..106128531,106128617..106128837,106129038..106129496	+	Zm00001d030106	coding
	t400243	1	106122886..106127475,106128006..106128126,106128219..106128372,106128453..106128531,106128617..106129496	+	Zm00001d030106	coding
	t400244	1	106122888..106123453,106123539..106128126,106128219..106128372,106128453..106128531,106128617..106129488	+	Zm00001d030106	coding
	t400245	1	106122888..106123453,106123539..106124335,106124359..106125894,106125996..106127475,106128006..106128126,106128219..106128372,106128453..106128531,106128617..106128837,106129038..106129488	+	Zm00001d030106	coding
	t400246	1	106122891..106123453,106123539..106124335,106124359..106125914,106125996..106127475,106128006..106128126,106128219..106128372,106128453..106128531,106128617..106128837,106129030..106129386	+	Zm00001d030106	coding
	t400247	1	106122891..106123453,106123563..106125862,106127211..106127475,106128006..106128126,106128219..106128372,106128453..106128531,106128617..106128728,106128799..106128837,106129038..106129479	+	Zm00001d030106	coding
	t400248	1	106122891..106123453,106123539..106124335,106124359..106125914,106125996..106127475,106128006..106128126,106128219..106128372,106128453..106128531,106128617..106128829,106129016..106129484	+	Zm00001d030106	coding
	t400249	1	106122891..106123453,106123539..106124335,106124359..106125914,106125996..106127967,106127988..106128126,106128219..106128372,106128453..106128531,106128617..106129485	+	Zm00001d030106	coding
	t400250	1	106122891..106123453,106123539..106123634,106125534..106125612,106125747..106125862,106127211..106127475,106127568..106127637,106128006..106128126,106128219..106128372,106128453..106128531,106128617..106128837,106129038..106129487	+	Zm00001d030106	coding
	t400251	1	106122891..106123453,106123563..106123634,106125534..106125914,106125996..106127475,106128006..106128126,106128219..106128372,106128453..106128531,106128617..106128728,106128799..106128837,106129038..106129491	+	Zm00001d030106	coding
	t400252	1	106122891..106123453,106123563..106123634,106125519..106125914,106125996..106127475,106128006..106128126,106128219..106128372,106128453..106128531,106128617..106128837,106129042..106129498	+	Zm00001d030106	coding
	t400253	1	106122894..106123453,106123539..106128126,106128219..106128372,106128453..106128531,106128617..106128837,106129040..106129491	+	Zm00001d030106	coding
	t400254	1	106122908..106123453,106123539..106125620,106125747..106125862,106127211..106127475,106128006..106128126,106128219..106128372,106128453..106128531,106128617..106128728,106128799..106128837,106129038..106129483	+	Zm00001d030106	coding
	t400255	1	106122908..106123453,106123539..106123609,106125736..106127475,106127568..106127637,106128006..106128126,106128219..106128372,106128453..106128531,106128617..106128728,106128799..106128837,106129038..106129491	+	Zm00001d030106	coding
	t400256	1	106122908..106123453,106125519..106125612,106125747..106125862,106126493..106127475,106128006..106128126,106128219..106128372,106128453..106128531,106128617..106128837,106129038..106129491	+	Zm00001d030106	coding
	t400257	1	106122908..106123453,106123539..106125862,106127211..106127475,106128006..106128126,106128219..106128372,106128453..106128531,106128617..106128728,106128799..106128837,106129038..106129491	+	Zm00001d030106	coding
	t400258	1	106122908..106123453,106123539..106127459,106128006..106128126,106128219..106128372,106128453..106128531,106128617..106128837,106129038..106129491	+	Zm00001d030106	coding
	t400259	1	106122908..106123453,106123539..106123634,106125519..106125911,106125985..106127429,106127976..106128121,106128213..106128367,106128447..106128531,106128617..106129493	+	Zm00001d030106	coding
	t400260	1	106122908..106123453,106123539..106124335,106124359..106125914,106125996..106127475,106128006..106128126,106128219..106128372,106128453..106128531,106128617..106129496	+	Zm00001d030106	coding
	t400261	1	106122908..106123453,106123539..106124162,106126018..106127475,106128006..106128126,106128219..106128372,106128453..106128531,106128617..106128728,106128799..106128837,106129038..106129496	+	Zm00001d030106	coding
	t400262	1	106122908..106123453,106127211..106127475,106127568..106127642,106128006..106128126,106128219..106128372,106128453..106128531,106128617..106128728,106128799..106128837,106129038..106129498	+	Zm00001d030106	coding
	t400263	1	106122908..106123453,106123539..106124335,106124359..106125895,106125971..106127475,106128006..106128126,106128219..106128372,106128453..106128531,106128617..106128837,106129038..106129512	+	Zm00001d030106	coding
	t400264	1	106122908..106123453,106123563..106123634,106125551..106125914,106125996..106127475,106128006..106128126,106128219..106128372,106128453..106128531,106128617..106128837,106128964..106129513	+	Zm00001d030106	coding
	t400265	1	106122911..106128126,106128219..106128372,106128453..106128531,106128617..106128837,106129038..106129491	+	Zm00001d030106	coding
	t400266	1	106122913..106126991,106127211..106127475,106128006..106128126,106128219..106128372,106128453..106128531,106128617..106128837,106129038..106129491	+	Zm00001d030106	coding
	t400267	1	106122921..106123453,106123539..106128126,106128219..106128372,106128453..106128531,106128617..106129498	+	Zm00001d030106	coding
	t400268	1	106122928..106123453,106123539..106127475,106128006..106128126,106128219..106128372,106128453..106128531,106128617..106128837,106129038..106129346	+	Zm00001d030106	coding
	t400269	1	106122928..106123474,106123539..106124335,106124359..106125895,106125971..106127475,106128006..106128126,106128219..106128372,106128453..106128531,106128617..106128837,106129038..106129385	+	Zm00001d030106	coding
	t400270	1	106122928..106123453,106123539..106123634,106127211..106127475,106128006..106128126,106128219..106128372,106128453..106128531,106128617..106128728,106128799..106128837,106129038..106129514	+	Zm00001d030106	coding
	t400271	1	106122930..106123453,106123563..106123634,106125534..106125914,106125996..106126515,106127211..106127475,106128006..106128126,106128219..106128372,106128453..106128531,106128617..106128837,106128964..106129396	+	Zm00001d030106	coding
	t400272	1	106122943..106123453,106123539..106123634,106125551..106127475,106127568..106127637,106128006..106128126,106128219..106128372,106128453..106128531,106128617..106128728,106128799..106128837,106129038..106129491	+	Zm00001d030106	coding
	t400273	1	106122945..106123453,106123563..106123634,106125519..106125612,106125744..106125862,106127211..106127475,106128006..106128126,106128219..106128372,106128453..106128531,106128617..106128728,106128799..106128837,106129038..106129480	+	Zm00001d030106	coding
	t400274	1	106122945..106125612,106125747..106125862,106127211..106127475,106128006..106128126,106128219..106128372,106128453..106128531,106128617..106128668,106128799..106128837,106129038..106129493	+	Zm00001d030106	coding
	t400275	1	106122962..106123453,106123563..106123634,106127211..106127475,106128006..106128126,106128219..106128372,106128453..106128531,106128617..106128837,106129038..106129503	+	Zm00001d030106	coding
	t400276	1	106123037..106123453,106123539..106124335,106124359..106125895,106125971..106128126,106128219..106128372,106128453..106128531,106128617..106128728,106128799..106128837,106129038..106129485	+	Zm00001d030106	coding
	t400277	1	106123044..106123453,106123539..106124335,106124359..106125914,106125996..106127475,106128006..106128126,106128219..106128372,106128453..106128531,106128617..106128728,106128799..106128869,106128921..106129345	+	Zm00001d030106	coding
	t400278	1	106123052..106123453,106123563..106123634,106125519..106125619,106125747..106125862,106127211..106127475,106128006..106128126,106128219..106128372,106128453..106128531,106128617..106128837,106129038..106129348	+	Zm00001d030106	coding
	t400279	1	106123317..106123453,106123539..106127504,106128003..106128126,106128219..106128372,106128453..106128531,106128617..106128728,106128799..106128837,106129038..106129499	+	Zm00001d030106	coding
	t400280	1	106123350..106123467,106123539..106124335,106124359..106125895,106125971..106127475,106128006..106128126,106128219..106128372,106128453..106128531,106128617..106128837,106129038..106129348	+	Zm00001d030106	coding
	t400281	1	106123553..106123634,106125534..106127475,106128006..106128126,106128219..106128372,106128453..106128531,106128617..106128837,106129038..106129496	+	Zm00001d030106	coding
	t400282	1	106123715..106127475,106128006..106128126,106128219..106128372,106128453..106128531,106128617..106128728,106128796..106128837,106129038..106129494	+	Zm00001d030106	coding
	t400283	1	106123854..106124335,106124359..106125895,106125974..106128126,106128219..106128372,106128453..106128531,106128617..106128882,106128921..106129514	+	Zm00001d030106	coding
	t400284	1	106123901..106125914,106125996..106127475,106128006..106128126,106128219..106128372,106128453..106128531,106128617..106128944,106128969..106129491	+	Zm00001d030106	coding
	t400285	1	106123901..106125914,106125996..106127418,106127968..106128126,106128219..106128372,106128453..106128531,106128617..106128837,106128921..106128944,106128969..106129494	+	Zm00001d030106	coding
	t400286	1	106123901..106125914,106125996..106127475,106128006..106128126,106128219..106128372,106128453..106128531,106128617..106128944,106128969..106129496	+	Zm00001d030106	coding
	t400287	1	106123901..106125914,106125996..106127475,106128006..106128126,106128219..106128372,106128453..106128531,106128617..106128837,106128964..106129496	+	Zm00001d030106	coding
	t400288	1	106123901..106125914,106125996..106127475,106128006..106128126,106128219..106128372,106128453..106128531,106128617..106128837,106129038..106129513	+	Zm00001d030106	coding
	t400289	1	106123945..106127963,106128003..106128126,106128219..106128372,106128453..106128531,106128617..106128728,106128799..106128944,106128967..106129487	+	Zm00001d030106	coding
	t400290	1	106124968..106127429,106127962..106128121,106128213..106128367,106128447..106128531,106128617..106128829,106129029..106129491	+	Zm00001d030106	coding
	t400291	1	106125328..106127475,106127961..106128126,106128219..106128372,106128453..106128531,106128617..106128837,106129038..106129496	+	Zm00001d030106	coding
	t400292	1	106125998..106127475,106128006..106128126,106128219..106128372,106128453..106128531,106128617..106128728,106128799..106129499	+	Zm00001d030106	coding
	t400293	1	106126080..106127475,106128006..106128126,106128219..106128372,106128453..106128531,106128617..106128769,106128794..106128837,106128921..106128944,106128969..106129515	+	Zm00001d030106	coding
	t400294	1	106126924..106127475,106128006..106128126,106128219..106128372,106128453..106128531,106128617..106128728,106128799..106128837,106128940..106129464	+	Zm00001d030106	coding
	t400295	1	106127211..106127475,106127568..106127631,106128006..106128126,106128219..106128372,106128453..106128531,106128617..106128728,106128799..106128837,106129038..106129491	+	Zm00001d030106	coding
	t400296	1	10614579..10615309,10615915..10616104,10616203..10617843,10618184..10619525	-	Zm00001d027667	coding
	t400297	1	10614579..10615309,10615915..10616104,10616203..10620690	-	Zm00001d027667	coding
	t400298	1	10614579..10615309,10615915..10616104,10616203..10617613,10622367..10622561,10622582..10622700	-	Zm00001d027667	coding
	t400299	1	10614579..10615309,10615915..10616104,10616203..10617613,10622367..10622700	-	Zm00001d027667	coding
	t400300	1	10614691..10615309,10615915..10616104,10616203..10617613,10618184..10618369	-	Zm00001d027667	coding
	t400301	1	10614693..10615309,10615915..10616104,10616203..10617613,10618056..10618139	-	Zm00001d027667	coding
	t400302	1	10614731..10615309,10615915..10616104,10616203..10617620,10618184..10618373	-	Zm00001d027667	coding
	t400303	1	10614738..10615309,10615915..10616104,10616203..10617401,10617488..10617620,10618184..10618358	-	Zm00001d027667	coding
	t400304	1	10614738..10615309,10615915..10616104,10616203..10617389,10617488..10617843,10618184..10618360	-	Zm00001d027667	coding
	t400305	1	10614738..10615309,10615915..10616104,10616203..10617613,10618184..10618378	-	Zm00001d027667	coding
	t400306	1	10614739..10615309,10615915..10616104,10616203..10617386,10617488..10617843,10618184..10618369	-	Zm00001d027667	coding
	t400307	1	10614739..10615301,10615416..10616104,10616203..10617843,10618184..10618369	-	Zm00001d027667	coding
	t400308	1	10614739..10615309,10615915..10616104,10616203..10617401,10617488..10617843,10622367..10622700	-	Zm00001d027667	coding
	t400309	1	10614740..10615309,10615915..10616104,10616203..10617401,10617488..10617843,10618184..10618369	-	Zm00001d027667	coding
	t400310	1	10614752..10615309,10615915..10616104,10616203..10617613,10622613..10622698	-	Zm00001d027667	coding
	t400311	1	10614827..10615309,10615915..10616104,10616203..10617613,10618184..10618369	-	Zm00001d027667	coding
	t400312	1	106180425..106180604,106180668..106180767,106180826..106181097,106182343..106182721,106182829..106182985,106183065..106183284,106183377..106183430,106183506..106183585,106183667..106183944,106184028..106184429,106184510..106184835,106184954..106185172,106185964..106186517	+	Zm00001d030108	coding
	t400313	1	106180425..106180604,106180668..106180767,106180826..106181097,106182343..106182721,106182829..106182985,106183065..106183284,106183377..106183430,106183506..106183585,106183667..106183944,106184028..106184429,106184510..106184835,106184909..106185172,106185964..106186396,106186559..106186874	+	Zm00001d030108	coding
	t400314	1	106180425..106180604,106180668..106180767,106180826..106181097,106182343..106182721,106182829..106182985,106183065..106183284,106183377..106183430,106183506..106183585,106183667..106183944,106184028..106184429,106184510..106184835,106184909..106185172,106185964..106186974	+	Zm00001d030108	coding
	t400315	1	106180747..106181097,106182343..106182721,106182829..106182985,106183065..106183284,106183377..106183430,106183506..106183944,106184028..106184429,106184510..106184835,106184954..106185172,106185964..106186873	+	Zm00001d030108	coding
	t400316	1	106180747..106181097,106182343..106182721,106182829..106182985,106183065..106183284,106183377..106183430,106183506..106183585,106183667..106183944,106184028..106184429,106184510..106184835,106184909..106185172,106185964..106186974	+	Zm00001d030108	coding
	t400317	1	106180752..106181097,106182343..106182721,106182829..106182985,106183065..106183284,106183377..106183430,106183506..106183585,106183667..106183944,106184028..106184429,106184510..106184835,106184954..106185172,106185964..106186396,106186559..106186874	+	Zm00001d030108	coding
	t400318	1	106180755..106181097,106182343..106182721,106182829..106182985,106183065..106183284,106183377..106183430,106183506..106183585,106183667..106183944,106184028..106184429,106184510..106184835,106184954..106185172,106185964..106186974	+	Zm00001d030108	coding
	t400319	1	106181566..106181660,106181682..106181930,106181951..106182721,106182829..106182985,106183065..106183284,106183377..106183430,106183506..106183585,106183667..106183944,106184028..106184429,106184510..106184835,106184954..106185172,106185964..106186386,106186559..106186843	+	Zm00001d030108	coding
	t400320	1	106181566..106181660,106181682..106181930,106181951..106182721,106182829..106182985,106183065..106183284,106183377..106183430,106183506..106183585,106183667..106183944,106184028..106184429,106184510..106184835,106184909..106185172,106185964..106186386,106186559..106186874	+	Zm00001d030108	coding
	t400321	1	106181566..106181660,106181682..106181930,106181951..106182721,106182829..106182985,106183065..106183284,106183377..106183430,106183506..106183585,106183667..106183944,106184028..106184429,106184510..106184835,106184909..106185172,106185964..106186974	+	Zm00001d030108	coding
	t400322	1	106182330..106182721,106182829..106182985,106183065..106183284,106183377..106183430,106183506..106183585,106183667..106183944,106184028..106184835,106184909..106185172,106185964..106186517	+	Zm00001d030108	coding
	t400323	1	106182333..106182721,106182829..106182985,106183065..106183284,106183377..106183430,106183506..106183585,106183667..106183988,106184009..106184429,106184510..106184835,106184954..106185172,106185964..106186517	+	Zm00001d030108	coding
	t400324	1	106182402..106182721,106182829..106182985,106183065..106183284,106183377..106183430,106183506..106183585,106183667..106183944,106184028..106184429,106184510..106184835,106184909..106185172,106185964..106186396,106186559..106186843	+	Zm00001d030108	coding
	t400325	1	106184306..106184429,106184510..106186874	+	Zm00001d030108	coding
	t400326	1	106376178..106376447,106377157..106377347,106377420..106377614,106377789..106377850,106377977..106378043,106378135..106378253,106378348..106378524,106378638..106378850	+	Zm00001d030109	coding
	t400327	1	106376208..106376451,106376963..106377006,106377157..106377347,106377420..106377614,106377789..106377850,106377977..106378043,106378135..106378253,106378348..106378524,106378638..106378884	+	Zm00001d030109	coding
	t400328	1	106376208..106376451,106377491..106377614,106377789..106377850,106377977..106378043,106378135..106378253,106378348..106378524,106378638..106378884	+	Zm00001d030109	coding
	t400329	1	106378899..106379329,106379594..106379689,106379787..106379969,106380267..106380352,106380454..106380695,106381021..106382309,106383244..106383615	-	Zm00001d030110	coding
	t400330	1	106378925..106379326,106379594..106379689,106379787..106379969,106380267..106380352,106380454..106380695,106381021..106382309,106383244..106383606	-	Zm00001d030110	coding
	t400331	1	106378927..106380352,106380454..106380695,106381021..106382309,106383244..106383589	-	Zm00001d030110	coding
	t400332	1	106378932..106379326,106379594..106380352,106380454..106382250	-	Zm00001d030110	coding
	t400333	1	106378934..106379326,106379594..106379689,106379787..106380352,106380454..106380695,106381021..106382309,106383244..106383615	-	Zm00001d030110	coding
	t400334	1	106378937..106380812,106380856..106382311	-	Zm00001d030110	coding
	t400335	1	106378937..106379326,106379594..106379689,106379787..106379969,106380267..106380352,106380454..106380695,106381021..106382311	-	Zm00001d030110	coding
	t400336	1	106378937..106379326,106379594..106379689,106379787..106380352,106380454..106380695,106381021..106382311	-	Zm00001d030110	coding
	t400337	1	106378942..106380352,106380397..106380850,106380992..106382668	-	Zm00001d030110	coding
	t400338	1	106378942..106379326,106379594..106380352,106380454..106380695,106381021..106382309,106383244..106383531	-	Zm00001d030110	coding
	t400339	1	106378944..106379326,106379594..106379689,106379787..106379851,106380267..106380352,106380454..106380695,106381021..106382309,106383244..106383311	-	Zm00001d030110	coding
	t400340	1	106378945..106380424,106380454..106380825,106380992..106382309,106383244..106383437	-	Zm00001d030110	coding
	t400341	1	106378945..106379326,106379594..106379689,106379787..106380199,106380267..106380352,106380454..106380695,106381021..106382309,106383244..106383531	-	Zm00001d030110	coding
	t400342	1	106378946..106379326,106379594..106379689,106379787..106379969,106380267..106380367,106380399..106380729,106381021..106382309,106383244..106383600	-	Zm00001d030110	coding
	t400343	1	106379001..106379329,106379594..106379689,106379787..106379851,106380267..106380352,106380454..106380695,106381021..106382309,106383244..106383473	-	Zm00001d030110	coding
	t400344	1	106379003..106379326,106379594..106379689,106379787..106380352,106381021..106381257	-	Zm00001d030110	coding
	t400345	1	106379005..106379326,106379594..106379689,106379787..106379969,106380267..106380352,106380454..106380695,106381021..106382256	-	Zm00001d030110	coding
	t400346	1	106379028..106379326,106379594..106379689,106379787..106380199,106380267..106380352,106380454..106380695,106381021..106382311	-	Zm00001d030110	coding
	t400347	1	106379028..106379689,106379787..106380812,106380856..106382311	-	Zm00001d030110	coding
	t400348	1	106379028..106379326,106379594..106379689,106379787..106380812,106380856..106382311	-	Zm00001d030110	coding
	t400349	1	106379028..106379329,106379594..106379689,106379787..106380352,106380454..106380695,106381021..106382311	-	Zm00001d030110	coding
	t400350	1	106379029..106379326,106379594..106379689,106379787..106379969,106380267..106380352,106380454..106380695,106381021..106382603	-	Zm00001d030110	coding
	t400351	1	106379043..106379326,106379594..106379731,106379787..106379969,106380267..106380352,106380454..106380695,106381021..106382309,106383244..106383433	-	Zm00001d030110	coding
	t400352	1	106379044..106379326,106379594..106379689,106379787..106379969,106380267..106380352,106380454..106382188	-	Zm00001d030110	coding
	t400353	1	106379046..106380352,106380399..106380755,106380856..106382309,106383244..106383531	-	Zm00001d030110	coding
	t400354	1	106379050..106379326,106379594..106379689,106379787..106380251,106380278..106380352,106380454..106380695,106381021..106382309,106383244..106383584	-	Zm00001d030110	coding
	t400355	1	106379058..106379326,106379594..106379689,106379787..106380695,106381021..106382311	-	Zm00001d030110	coding
	t400356	1	1067813..1068126,1068356..1068427,1068633..1068783,1068867..1069148,1069217..1072097	-	Zm00001d027271	coding
	t400357	1	1067813..1068126,1068356..1068427,1070266..1070308,1072474..1073195	-	Zm00001d027271	coding
	t400358	1	1067813..1068126,1068356..1068427,1068633..1068783,1069095..1069148,1069217..1069268,1070266..1070308,1072474..1073195	-	Zm00001d027271	coding
	t400359	1	1067862..1068427,1068633..1069148,1069217..1070933	-	Zm00001d027271	coding
	t400360	1	1067862..1068126,1068356..1068427,1068633..1069148,1069217..1073269	-	Zm00001d027271	coding
	t400361	1	1067863..1068126,1068356..1068427,1068633..1069148,1069217..1073202	-	Zm00001d027271	coding
	t400362	1	1067864..1068126,1068356..1068427,1068633..1069148,1069217..1069858,1070266..1070308,1072474..1072578,1072696..1073167	-	Zm00001d027271	coding
	t400363	1	1067869..1068126,1068356..1068427,1068633..1068783,1069095..1069148,1069217..1072578,1072696..1073125	-	Zm00001d027271	coding
	t400364	1	1067887..1068152,1068356..1068427,1068633..1069148,1069217..1073206	-	Zm00001d027271	coding
	t400365	1	1067888..1068126,1068356..1068427,1068633..1068783,1068867..1069858,1070266..1070308,1072474..1072578,1072696..1073209	-	Zm00001d027271	coding
	t400366	1	1067889..1068126,1068356..1068427,1068637..1069148,1069217..1073126	-	Zm00001d027271	coding
	t400367	1	1067898..1068126,1068356..1068427,1068633..1069148,1069217..1072625,1072665..1073169	-	Zm00001d027271	coding
	t400368	1	1067899..1068126,1068356..1068427,1068633..1068783,1068867..1068923,1069095..1069148,1069217..1070308,1072474..1072578,1072696..1073163	-	Zm00001d027271	coding
	t400369	1	1067900..1068126,1068356..1068427,1068633..1069850	-	Zm00001d027271	coding
	t400370	1	1067900..1068126,1068356..1068427,1068633..1069148,1069217..1072614,1072711..1073202	-	Zm00001d027271	coding
	t400371	1	1067909..1068131,1068329..1068418,1068590..1068927	-	Zm00001d027271	coding
	t400372	1	1067909..1068288,1068309..1068427,1068557..1069270	-	Zm00001d027271	coding
	t400373	1	1067915..1068126,1068356..1068427,1068633..1069148,1069217..1072578,1072696..1073230	-	Zm00001d027271	coding
	t400374	1	10681229..10681632,10681714..10681865,10682652..10682760,10682877..10682981,10683265..10683348,10683437..10685351,10686389..10686519	-	Zm00001d027671	coding
	t400375	1	106840123..106840550,106840653..106840755,106841206..106841285,106841359..106841434,106841519..106841616,106842121..106842310	-	Zm00001d030114	coding
	t400376	1	106840123..106840550,106840653..106840755,106841206..106841285,106841377..106841434,106841519..106841616,106842121..106842310	-	Zm00001d030114	coding
	t400377	1	106840145..106840550,106840653..106840755,106841206..106841285,106841377..106841435	-	Zm00001d030114	coding
	t400378	1	106840160..106840550,106840653..106840755,106841206..106841285,106841377..106841434,106841519..106841617	-	Zm00001d030114	coding
	t400379	1	106840171..106840550,106840653..106840755,106841206..106841285,106841377..106841434,106841519..106841632	-	Zm00001d030114	coding
	t400380	1	106840183..106840550,106840653..106840755,106841206..106841285,106841377..106841434,106841519..106841616,106842121..106842303	-	Zm00001d030114	coding
	t400381	1	10687116..10687252,10687569..10687737,10687854..10687926,10688015..10688180,10689857..10690121	+	Zm00001d027672	coding
	t400382	1	10687116..10687252,10687569..10687737,10687840..10687926,10688015..10690173	+	Zm00001d027672	coding
	t400383	1	107042927..107043088,107054994..107055070,107055165..107055411,107055499..107055852,107055933..107056064,107056237..107056687	+	Zm00001d030116	coding
	t400384	1	107042962..107043088,107054994..107055070,107055165..107055411,107055499..107055852,107055945..107056064,107056237..107056510	+	Zm00001d030116	coding
	t400385	1	107088822..107089232,107089328..107089477,107089892..107090040,107091613..107091726,107091819..107091938,107092187..107092265,107092564..107092857,107092945..107093046,107093514..107093571,107094425..107094522,107094606..107094692,107094785..107094882,107095746..107096090	-	Zm00001d030117	coding
	t400386	1	107088822..107089232,107089328..107090040,107091613..107091726,107091819..107091938,107092187..107092265,107092586..107092696,107092796..107092857,107092945..107093046,107093514..107093571,107094425..107094522,107094606..107094692,107094785..107094882,107095746..107096190	-	Zm00001d030117	coding
	t400387	1	107088822..107089232,107089328..107091726,107091819..107091938,107093514..107093571,107094425..107094522,107094606..107094692,107094785..107094882,107095746..107096192	-	Zm00001d030117	coding
	t400388	1	107088822..107089232,107089328..107089477,107089892..107090040,107091613..107091726,107091819..107092696,107092796..107093046,107093514..107093571,107094425..107094522,107094606..107094692,107094785..107094882,107095746..107096192	-	Zm00001d030117	coding
	t400389	1	107088822..107089232,107089328..107089477,107089892..107090040,107091613..107091726,107091819..107092696,107093473..107093571,107094425..107094522,107094606..107094692,107094785..107094882,107095746..107096192	-	Zm00001d030117	coding
	t400390	1	107088822..107089232,107089328..107089477,107089892..107090040,107091613..107091726,107091819..107091938,107092187..107092265,107092586..107092696,107092796..107092857,107092945..107093046,107093514..107093571,107094425..107094522,107094606..107094692,107094785..107094882,107095746..107096192	-	Zm00001d030117	coding
	t400391	1	107088822..107089232,107089328..107089477,107089892..107090040,107091613..107091726,107091819..107092696,107092796..107092857,107092945..107093046,107093514..107093571,107094425..107094522,107094606..107094692,107094785..107094882,107095746..107096192	-	Zm00001d030117	coding
	t400392	1	107088834..107091726,107091819..107092696,107092796..107092857,107092945..107093046,107093514..107093571,107094425..107094522,107094606..107094692,107094785..107094882,107095746..107096192	-	Zm00001d030117	coding
	t400393	1	107088838..107089232,107089328..107090040,107091613..107091726,107091819..107091943,107092187..107092265,107092586..107092696,107092796..107092857,107092945..107093046,107093514..107093571,107094425..107094522,107094606..107094692,107094785..107094882,107095746..107096190	-	Zm00001d030117	coding
	t400394	1	107088856..107089477,107089892..107090040,107091613..107091726,107091819..107092857,107092945..107093046,107093514..107093571,107094425..107094522,107094606..107094692,107094785..107094882,107095746..107096172	-	Zm00001d030117	coding
	t400395	1	107088856..107089477,107089892..107090040,107091613..107091726,107091819..107091938,107092945..107093046,107093514..107093571,107094425..107094522,107094606..107094692,107094785..107094882,107095746..107096192	-	Zm00001d030117	coding
	t400404	1	10758933..10758964,10758997..10759240,10760357..10760485,10760625..10760677,10760774..10760888,10761218..10761297,10761393..10761622	-	Zm00001d027675	coding
	t400405	1	10758941..10759240,10760357..10760485,10760625..10760677,10760774..10760888,10761218..10761297,10761393..10761622	-	Zm00001d027675	coding
	t400406	1	10758973..10759240,10760357..10760485,10760625..10760677,10760774..10761297,10761393..10761581	-	Zm00001d027675	coding
	t400407	1	107682051..107682403,107682524..107682767,107683283..107683382,107683458..107684339,107684430..107684876,107685749..107685994,107686112..107686210	-	Zm00001d030126	coding
	t400408	1	107682051..107682403,107682524..107682767,107683283..107683382,107683458..107683654,107684259..107684339,107684430..107684876,107685749..107685932,107686112..107686329	-	Zm00001d030126	coding
	t400409	1	107682051..107682403,107682524..107682767,107683283..107683382,107683458..107683654,107684259..107684339,107684430..107684876,107685749..107685994,107686112..107686329	-	Zm00001d030126	coding
	t400410	1	107682170..107682767,107683283..107683382,107683458..107683654,107684259..107684339,107684430..107684876,107685749..107685979,107686112..107686164	-	Zm00001d030126	coding
	t400411	1	107682170..107682767,107683283..107683382,107683458..107683654,107684259..107684339,107684430..107684876,107685749..107686277	-	Zm00001d030126	coding
	t400412	1	107682176..107682767,107683283..107683382,107683458..107683654,107684259..107684339,107684430..107684876,107685749..107685973,107686112..107686237	-	Zm00001d030126	coding
	t400413	1	107682211..107682767,107683283..107683382,107683458..107683654,107684259..107684339,107684430..107684876,107685749..107685932,107686112..107686275	-	Zm00001d030126	coding
	t400414	1	107682212..107682403,107682524..107682767,107683283..107683382,107683458..107683654,107684259..107684339,107684430..107684876,107685749..107686119	-	Zm00001d030126	coding
	t400415	1	107682212..107682767,107683283..107683382,107683458..107683654,107684259..107684339,107684430..107684876,107685749..107685994,107686112..107686212	-	Zm00001d030126	coding
	t400416	1	107682217..107682767,107683283..107683382,107683458..107684339,107684430..107684876,107685749..107686114	-	Zm00001d030126	coding
	t400417	1	107682272..107683382,107683458..107684339,107684430..107684876,107685749..107686143	-	Zm00001d030126	coding
	t400418	1	107682272..107682767,107683283..107683382,107683458..107683516,107684259..107684339,107684430..107684876,107685749..107685979,107686112..107686164	-	Zm00001d030126	coding
	t400419	1	107682272..107682767,107683283..107683382,107683458..107683654,107684259..107684339,107684430..107684876,107685749..107685994,107686112..107686237	-	Zm00001d030126	coding
	t400420	1	107682277..107683382,107683458..107683654,107684259..107684339,107684430..107684876,107685749..107686277	-	Zm00001d030126	coding
	t400421	1	107682323..107682767,107683283..107683382,107683458..107683654,107684259..107684339,107684430..107684879	-	Zm00001d030126	coding
	t400422	1	107762967..107763357,107763440..107763569,107763648..107763825,107763918..107764027,107764133..107764248,107764341..107764605,107764773..107765088,107765170..107765646	-	Zm00001d030127	coding
	t400424	1	107993630..107994120,107994219..107994348,107994563..107994963,107995143..107995223,107995324..107995574,108003969..108004284,108004397..108004849	-	Zm00001d030130	coding
	t400425	1	107993630..107994120,107994219..107994348,107994563..107994740,107994839..107994963,107995108..107995223,107995313..107995574,108003969..108004284,108004397..108004988	-	Zm00001d030130	coding
	t400426	1	107993630..107994120,107994219..107994348,107994563..107994740,107994854..107994963,107995108..107995223,107995313..107995574,108003969..108004284,108004397..108004988	-	Zm00001d030130	coding
	t400427	1	107993709..107994120,107994219..107994348,107994563..107994740,107994854..107994963,107995108..107995574,108003969..108004284,108004397..108004855	-	Zm00001d030130	coding
	t400428	1	108193722..108194118,108194955..108195065,108195198..108195266,108195354..108195509,108195593..108195635,108195727..108195822,108196861..108196974,108197301..108197646	-	Zm00001d030131	coding
	t400429	1	108193737..108195065,108195198..108195266,108195354..108195509,108195593..108195656,108195727..108196974,108197301..108197506	-	Zm00001d030131	coding
	t400430	1	108193737..108195065,108195198..108195266,108195354..108195509,108195593..108195635,108195727..108195857,108196833..108196974,108197301..108197646	-	Zm00001d030131	coding
	t400431	1	108193737..108195065,108195198..108195266,108195354..108195509,108195593..108195635,108195727..108195822,108196822..108196974,108197301..108197646	-	Zm00001d030131	coding
	t400432	1	108193738..108195065,108195198..108195266,108195354..108195509,108195593..108195822,108196861..108196974,108197301..108197624	-	Zm00001d030131	coding
	t400433	1	108193740..108194118,108194955..108195065,108195198..108195266,108195354..108195509,108195593..108196974,108197301..108197582	-	Zm00001d030131	coding
	t400434	1	108194826..108195065,108195198..108195266,108195354..108195509,108195593..108196974,108197301..108197582	-	Zm00001d030131	coding
	t400435	1	108199942..108200381,108201243..108201345,108201440..108201507,108201767..108201903,108203976..108204165,108207902..108209015	-	Zm00001d030132	coding
	t400436	1	108199942..108200381,108201243..108201345,108201440..108201507,108201767..108201903,108203976..108204165,108204738..108204849,108205346..108205416,108207902..108209147	-	Zm00001d030132	coding
	t400437	1	108199964..108200381,108201243..108201345,108201440..108201507,108201767..108201903,108203976..108204165,108207902..108209147	-	Zm00001d030132	coding
	t400438	1	108199981..108200381,108201243..108201345,108201440..108201507,108201767..108201903,108203976..108204165,108204738..108205018,108206798..108206840,108207902..108209017	-	Zm00001d030132	coding
	t400439	1	108199983..108200381,108201243..108201345,108201440..108201507,108201767..108201903,108203976..108204165,108204738..108206576,108207902..108209016	-	Zm00001d030132	coding
	t400440	1	108282883..108284258,108284392..108285594,108285746..108286752	-	Zm00001d030133	coding
	t400441	1	108282884..108283512,108283598..108283831,108283934..108284258,108284392..108284637,108284752..108285092,108285263..108285343,108285475..108285594,108285746..108285847,108286085..108286220,108286373..108286525,108288322..108288953	-	Zm00001d030133	coding
	t400442	1	108282884..108283512,108283598..108283837,108283934..108284258,108284392..108284637,108284752..108285092,108285263..108285343,108285475..108285594,108285746..108285847,108286085..108286220,108286373..108288962	-	Zm00001d030133	coding
	t400443	1	108282885..108283512,108283598..108283831,108283934..108284258,108284392..108284637,108284752..108285092,108285263..108285343,108285475..108285594,108285746..108285847,108286085..108286220,108286373..108288994	-	Zm00001d030133	coding
	t400444	1	108282910..108283512,108283598..108283831,108283934..108284258,108284392..108284637,108284752..108285092,108285263..108285594,108285746..108286525,108288322..108288760	-	Zm00001d030133	coding
	t400450	1	108592134..108594856,108595051..108595742	+	Zm00001d030143	coding
	t400451	1	108663640..108664095,108665482..108665566,108665651..108665757,108665836..108666094	-	Zm00001d030146	coding
	t400452	1	108663640..108664095,108665836..108666094	-	Zm00001d030146	coding
	t400453	1	108663672..108663933,108664036..108664095,108665482..108665566,108665651..108665757,108665836..108666094	-	Zm00001d030146	coding
	t400454	1	108663691..108664095,108665482..108665566,108665651..108666086	-	Zm00001d030146	coding
	t400455	1	108663722..108665757,108665836..108666090	-	Zm00001d030146	coding
	t400456	1	108663765..108665566,108665651..108665757,108665836..108666086	-	Zm00001d030146	coding
	t400458	1	108714459..108714688,108715812..108715983,108716092..108716370,108716633..108717659	+	Zm00001d030148	coding
	t400459	1	108717575..108718429,108725901..108726344,108726893..108726921	-	Zm00001d030149	coding
	t400468	1	109410589..109411141,109411584..109411649,109411744..109411803,109412205..109412320,109412468..109412558,109413295..109413669	-	Zm00001d030157	coding
	t400469	1	109418604..109420301,109420429..109420646,109420730..109421962	-	Zm00001d030158	coding
	t400470	1	109469384..109470379,109471427..109471498,109471575..109471977,109472071..109472288,109472418..109472481,109472707..109472872	-	Zm00001d030159	coding
	t400471	1	109469457..109469526,109469582..109470379,109471427..109471977,109472071..109472288,109472418..109472481,109472707..109473198	-	Zm00001d030159	coding
	t400474	1	109742559..109743073,109743244..109744231,109744330..109744407,109744527..109745133	+	Zm00001d030163	coding
	t400475	1	109742688..109743148,109743722..109744231,109744330..109744407,109744527..109745194	+	Zm00001d030163	coding
	t400476	1	109844576..109844920,109845024..109845356,109845462..109845512,109845606..109845706,109845868..109845958,109847447..109847578,109847668..109847934,109848028..109848106,109860983..109861077,109861142..109861228,109861372..109861446,109861538..109861585,109861988..109862387,109863932..109867395,109867512..109867585,109867669..109867746,109868201..109868272,109868361..109868466,109868544..109868607,…	+	Zm00001d030164	coding
	t400477	1	109844578..109844920,109847447..109847578,109847668..109847934,109848028..109848106,109860983..109861077,109861142..109861228,109861372..109861446,109861538..109861585,109861988..109862083,109862158..109862387,109863932..109867395,109867512..109867585,109867669..109867746,109868201..109868272,109868361..109868466,109868544..109868607,109868801..109868929,109869031..109869148,109869486..109869562,…	+	Zm00001d030164	coding
	t400478	1	109844607..109844920,109845024..109845356,109845462..109845512,109845606..109845706,109845868..109845958,109847447..109847578,109847668..109847934,109848028..109848106,109860983..109861077,109861142..109861228,109861372..109861446,109861538..109861585,109861988..109862028,109862158..109862387,109863932..109867395,109867512..109867585,109867669..109867746,109868201..109868272,109868361..109868466,…	+	Zm00001d030164	coding
	t400479	1	109844607..109844920,109845024..109845356,109845462..109845512,109845606..109845706,109845868..109846012,109847447..109847578,109847668..109847934,109848028..109848106,109860983..109861077,109861142..109861228,109861372..109861446,109861538..109861585,109861988..109862083,109862158..109862387,109863932..109867395,109867512..109867585,109867669..109867746,109868201..109868272,109868361..109868466,…	+	Zm00001d030164	coding
	t400480	1	109844609..109844920,109845024..109845356,109845462..109845512,109845606..109845706,109845868..109845958,109847447..109847578,109847668..109847934,109848028..109848106,109860983..109861077,109861142..109861228,109861372..109861446,109861538..109861585,109861988..109862083,109862158..109862387,109863932..109867310,109867512..109867585,109867669..109867746,109868201..109868272,109868361..109868466,…	+	Zm00001d030164	coding
	t400481	1	109844609..109844920,109845024..109845356,109845462..109845512,109845606..109845706,109845868..109845958,109847447..109847578,109847668..109847934,109848028..109848106,109860983..109861077,109861142..109861228,109861372..109861446,109861538..109861585,109861988..109862083,109862158..109862387,109863932..109867395,109867512..109867585,109867669..109867746,109868201..109868272,109868361..109868466,…	+	Zm00001d030164	coding
	t400482	1	109844609..109844920,109845024..109845356,109845462..109845512,109845606..109845706,109845868..109845958,109847447..109847578,109847668..109847934,109848028..109848106,109860983..109861077,109861142..109861228,109861372..109861446,109861538..109861585,109861988..109862083,109862158..109862387,109863932..109867395,109867512..109867585,109867669..109867746,109868201..109868272,109868361..109868466,…	+	Zm00001d030164	coding
	t400483	1	109844613..109844920,109845024..109845356,109845462..109845512,109845606..109845706,109845868..109845958,109847447..109847578,109847668..109847934,109848028..109848106,109860983..109861077,109861142..109861228,109861372..109861446,109861538..109861585,109861988..109862083,109862158..109862387,109863932..109867082,109867193..109867395,109867512..109867585,109867669..109867746,109868201..109868272,…	+	Zm00001d030164	coding
	t400484	1	109844642..109844920,109845024..109845356,109845462..109845512,109845606..109845706,109845868..109845958,109847447..109847578,109847668..109847934,109848028..109848106,109860983..109861077,109861142..109861228,109861372..109861446,109861538..109861585,109861988..109862083,109862158..109862387,109863932..109867395,109867512..109867585,109867669..109867746,109868201..109868272,109868361..109868466,…	+	Zm00001d030164	coding
	t400485	1	109844642..109844920,109845024..109845356,109845462..109845512,109845606..109845706,109845868..109845958,109847447..109847578,109847668..109847934,109848028..109848106,109860983..109861077,109861142..109861228,109861372..109861446,109861538..109861585,109861988..109862028,109862158..109862387,109864323..109866765,109866868..109867395,109867512..109867585,109867669..109867746,109868201..109868272,…	+	Zm00001d030164	coding
	t400486	1	109844651..109844920,109845014..109845356,109845462..109845512,109845606..109845706,109845868..109845958,109847447..109847578,109847668..109847934,109848028..109848106,109860983..109861077,109861142..109861228,109861372..109861446,109861538..109862387,109867193..109867395,109867512..109867585,109867669..109867746,109868201..109868272,109868361..109868466,109868544..109868607,109868801..109868929,…	+	Zm00001d030164	coding
	t400487	1	109844655..109844920,109847447..109847578,109847668..109847934,109848028..109848106,109860983..109861077,109861142..109861228,109861372..109861446,109861538..109861585,109861988..109862083,109862158..109862387,109863932..109867395,109867512..109867585,109867669..109867746,109868201..109868272,109868361..109868466,109868544..109868607,109868801..109868929,109869031..109869148,109869486..109869562,…	+	Zm00001d030164	coding
	t400488	1	109844655..109844920,109845024..109845356,109845462..109845512,109845606..109845706,109845868..109845958,109847447..109847578,109847668..109847934,109848028..109848106,109860983..109861077,109861142..109861228,109861372..109861446,109861538..109861585,109861988..109862083,109862158..109862387,109863932..109867395,109867512..109867585,109867669..109867746,109868201..109868272,109868361..109868466,…	+	Zm00001d030164	coding
	t400489	1	109844655..109844920,109845024..109845356,109845462..109845512,109845606..109845706,109845868..109845958,109847447..109847578,109847668..109847934,109848028..109848106,109860983..109861077,109861142..109861228,109861372..109861446,109861538..109861585,109861988..109862083,109862158..109862387,109863932..109867395,109867512..109867585,109867669..109867746,109868201..109868272,109868361..109868466,…	+	Zm00001d030164	coding
	t400490	1	109844655..109844920,109845024..109845356,109845462..109845512,109845606..109845706,109845868..109845958,109847447..109847578,109847668..109847934,109848028..109848106,109860983..109861077,109861142..109861228,109861372..109861446,109861538..109861585,109861988..109862083,109862158..109862387,109863932..109867395,109867512..109867585,109867669..109867746,109868201..109868272,109868361..109868466,…	+	Zm00001d030164	coding
	t400491	1	109844655..109844920,109845024..109845356,109845462..109845512,109845606..109845706,109845868..109845958,109847447..109847578,109847668..109847934,109848028..109848106,109860983..109861077,109861142..109861228,109861372..109861446,109861538..109861585,109861988..109862028,109862158..109862387,109863932..109867395,109867512..109867585,109867669..109867746,109868201..109868272,109868361..109868466,…	+	Zm00001d030164	coding
	t400492	1	109844660..109844920,109845024..109845356,109845462..109845512,109845606..109845706,109845868..109845958,109847447..109847578,109847668..109847934,109848028..109848106,109860983..109861077,109861142..109861228,109861372..109861446,109861538..109861585,109861988..109862083,109862158..109862387,109863932..109866765,109866867..109867395,109867512..109867585,109867669..109867746,109868201..109868272,…	+	Zm00001d030164	coding
	t400493	1	109844662..109844920,109845024..109845356,109845472..109845512,109845606..109845706,109845868..109845958,109847447..109847578,109847668..109847934,109848028..109848106,109860983..109861077,109861142..109861228,109861372..109861446,109861538..109861585,109861988..109862387,109863932..109867395,109867512..109867585,109867669..109867746,109868201..109868272,109868361..109868466,109868544..109868607,…	+	Zm00001d030164	coding
	t400494	1	109844662..109844896,109845024..109845356,109845462..109845512,109845606..109845706,109845868..109845958,109847447..109847578,109847668..109847934,109848028..109848106,109860983..109861077,109861142..109861228,109861372..109861446,109861538..109861585,109861988..109862083,109862158..109862387,109863932..109867395,109867512..109867585,109867669..109867746,109868201..109868272,109868361..109868466,…	+	Zm00001d030164	coding
	t400495	1	109844662..109844920,109845024..109845356,109845462..109845512,109845606..109845706,109845868..109845958,109847447..109847578,109847668..109847934,109848028..109848106,109860983..109861077,109861142..109861228,109861372..109861446,109861538..109861585,109861988..109862083,109862158..109862387,109863932..109864703,109865039..109867395,109867512..109867585,109867669..109867746,109868201..109868272,…	+	Zm00001d030164	coding
	t400496	1	109844662..109844920,109845024..109845356,109845462..109845512,109845606..109845706,109845868..109845958,109847447..109847578,109847668..109847934,109848028..109848106,109860983..109861077,109861142..109861228,109861372..109861446,109861538..109861585,109861988..109862083,109862158..109862387,109863932..109867395,109867512..109867585,109867669..109867746,109868201..109868272,109868361..109868466,…	+	Zm00001d030164	coding
	t400497	1	109844664..109844920,109845024..109845356,109845462..109845512,109845606..109845706,109845868..109845958,109847447..109847578,109847668..109847934,109848028..109848106,109860983..109861077,109861126..109861228,109861372..109861446,109861538..109861585,109861988..109862083,109862158..109862387,109863932..109867395,109867512..109867585,109867669..109867746,109868201..109868272,109868361..109868466,…	+	Zm00001d030164	coding
	t400498	1	109844666..109844920,109845024..109845356,109845462..109845512,109845606..109845706,109845868..109845958,109847447..109847578,109847668..109847934,109848028..109848106,109860983..109861077,109861142..109861228,109861372..109861446,109861538..109861585,109861988..109862089,109862111..109862387,109863932..109867585,109867669..109867746,109868201..109868272,109868361..109868466,109868544..109868607,…	+	Zm00001d030164	coding
	t400499	1	109844666..109844920,109845024..109845356,109845462..109845512,109845606..109845706,109845868..109845958,109847447..109847578,109847668..109847934,109848028..109848106,109860983..109861077,109861142..109861228,109861372..109861446,109861538..109862387,109863932..109867395,109867512..109867585,109867669..109867746,109868201..109868272,109868361..109868466,109868544..109868607,109868801..109868929,…	+	Zm00001d030164	coding
	t400500	1	109844666..109844920,109845024..109845356,109845462..109845512,109845606..109845706,109845868..109845958,109847447..109847578,109847668..109847934,109848028..109848106,109860983..109861077,109861126..109861228,109861372..109861446,109861538..109862387,109863932..109865424,109866764..109867395,109867512..109867585,109867669..109867746,109868201..109868272,109868361..109868466,109868544..109868607,…	+	Zm00001d030164	coding
	t400501	1	109844666..109844920,109845024..109845356,109845462..109845512,109845606..109845706,109845868..109845958,109847447..109847578,109847668..109847934,109848028..109848106,109860983..109861077,109861142..109861228,109861372..109861550,109862158..109862387,109863932..109867395,109867512..109867585,109867669..109867746,109868201..109868272,109868361..109868466,109868544..109868607,109868801..109868929,…	+	Zm00001d030164	coding
	t400502	1	109844666..109844920,109845024..109845356,109845462..109845512,109845606..109845706,109845868..109845958,109847447..109847578,109847668..109847934,109848028..109848106,109860983..109861077,109861142..109861228,109861372..109861446,109861538..109861585,109861988..109862078,109862158..109862387,109863932..109867395,109867512..109867585,109867669..109867746,109868201..109868272,109868361..109868466,…	+	Zm00001d030164	coding
	t400503	1	109844666..109844920,109845024..109845356,109845462..109845512,109845606..109845706,109845868..109845958,109847447..109847578,109847668..109847934,109848028..109848106,109860983..109861077,109861142..109861228,109861372..109861446,109861538..109861585,109861988..109862028,109862158..109862387,109863932..109867395,109867512..109867585,109867669..109867746,109868201..109868272,109868361..109868466,…	+	Zm00001d030164	coding
	t400504	1	109844666..109844920,109845024..109845356,109845462..109845512,109845606..109845706,109845868..109845958,109847447..109847578,109847668..109847934,109848028..109848106,109860983..109861077,109861142..109861228,109861372..109861446,109861538..109861585,109861988..109862028,109862158..109862387,109863932..109867395,109867512..109867585,109867669..109867746,109868201..109868272,109868361..109868466,…	+	Zm00001d030164	coding
	t400505	1	109844666..109844920,109845024..109845356,109845462..109845512,109845606..109845706,109845868..109845958,109847447..109847578,109847668..109847934,109848028..109848106,109860983..109861077,109861126..109861228,109861372..109861446,109861538..109861585,109861988..109862083,109862158..109862387,109863932..109866765,109866868..109867395,109867512..109867585,109867669..109867746,109868201..109868272,…	+	Zm00001d030164	coding
	t400506	1	109844666..109844920,109845024..109845356,109845462..109845512,109845606..109845706,109845868..109845958,109847447..109847578,109847668..109847934,109848028..109848106,109860983..109861077,109861142..109861228,109861372..109861446,109861538..109861585,109861988..109862083,109862158..109862387,109863932..109866765,109866868..109867082,109867193..109867395,109867512..109867585,109867669..109867746,…	+	Zm00001d030164	coding
	t400507	1	109844666..109844920,109845024..109845356,109845462..109845512,109845606..109845706,109845868..109845958,109847447..109847578,109847668..109847934,109848028..109848106,109860983..109861077,109861142..109861228,109861372..109861446,109861538..109861585,109861988..109862083,109862158..109862387,109863932..109867395,109867512..109867585,109867669..109867746,109868201..109868272,109868361..109868466,…	+	Zm00001d030164	coding
	t400508	1	109844669..109844920,109845024..109845356,109845462..109845512,109845606..109845706,109845868..109845958,109847447..109847578,109847668..109847934,109848028..109848106,109860983..109861077,109861142..109861228,109861372..109861446,109861538..109861585,109861988..109862083,109862158..109862387,109863932..109867395,109867512..109867585,109867669..109867746,109868201..109868272,109868361..109868432	+	Zm00001d030164	coding
	t400509	1	109844669..109844920,109845024..109845356,109845462..109845512,109845606..109845706,109845868..109845958,109847447..109847578,109847668..109847934,109848028..109848106,109860983..109861077,109861142..109861228,109861372..109861446,109861538..109861585,109861988..109862083,109862158..109862387,109863932..109867395,109867512..109867585,109867669..109867746,109868201..109868272,109868361..109868466,…	+	Zm00001d030164	coding
	t400510	1	109844673..109844920,109845024..109845356,109845462..109845512,109845606..109845706,109845868..109845958,109847447..109847578,109847668..109847934,109848028..109848106,109860983..109861077,109861142..109861228,109861372..109861446,109861538..109862387,109863932..109867395,109867512..109867585,109867669..109867746,109868201..109868272,109868361..109868466,109868544..109868607,109868801..109868929,…	+	Zm00001d030164	coding
	t400511	1	109844676..109844920,109845024..109845356,109845462..109845512,109845606..109845706,109845868..109845958,109847447..109847578,109847668..109847934,109848028..109848106,109860983..109861077,109861142..109861228,109861372..109861446,109861538..109861585,109861988..109862048,109862158..109862387,109863932..109867395,109867512..109867585,109867669..109867746,109868201..109868272,109868361..109868466,…	+	Zm00001d030164	coding
	t400512	1	109844676..109844920,109845024..109845356,109845462..109845512,109845606..109845706,109845868..109845958,109847447..109847578,109847668..109847934,109848028..109848106,109860983..109861077,109861142..109861228,109861372..109861446,109861538..109861585,109861988..109862083,109862158..109862387,109863932..109867395,109867512..109867585,109867669..109867746,109868201..109868272,109868361..109868466,…	+	Zm00001d030164	coding
	t400513	1	109844676..109844920,109845024..109845356,109845462..109845512,109845606..109845706,109845868..109845958,109847447..109847578,109847668..109847934,109848028..109848106,109860983..109861077,109861142..109861228,109861372..109861446,109861538..109861585,109861988..109862083,109862158..109862387,109863932..109866765,109866868..109867395,109867512..109867585,109867669..109867746,109868201..109868272,…	+	Zm00001d030164	coding
	t400514	1	109844676..109844920,109845024..109845356,109845462..109845512,109845606..109845706,109845868..109845958,109847447..109847578,109847668..109847934,109848028..109848106,109860983..109861077,109861142..109861228,109861372..109861446,109861538..109861585,109861988..109862083,109862158..109862387,109863932..109867395,109867512..109867585,109867669..109867746,109868201..109868272,109868361..109868466,…	+	Zm00001d030164	coding
	t400515	1	109844676..109844972,109845014..109845356,109845462..109845512,109845606..109845706,109845868..109845958,109847447..109847578,109847668..109847934,109848028..109848106,109860983..109861077,109861142..109861228,109861372..109861446,109861538..109861585,109861988..109862083,109862158..109862387,109863932..109867395,109867512..109867585,109867669..109867746,109868201..109868272,109868361..109868466,…	+	Zm00001d030164	coding
	t400516	1	109844676..109844920,109845024..109845356,109845462..109845512,109845606..109845706,109845868..109845958,109847447..109847578,109847668..109847934,109848028..109848106,109860983..109861077,109861142..109861228,109861372..109861446,109861538..109861585,109861988..109862048,109862158..109862387,109863932..109867395,109867512..109867585,109867669..109867746,109868201..109868272,109868361..109868466,…	+	Zm00001d030164	coding
	t400517	1	109844676..109844920,109845024..109845356,109845462..109845512,109845606..109845706,109845868..109845958,109847447..109847578,109847668..109847934,109848028..109848106,109860983..109861077,109861142..109861228,109861372..109861446,109861538..109861585,109861988..109862083,109862158..109862387,109863932..109866765,109866868..109867082,109867193..109867395,109867512..109867585,109867669..109867746,…	+	Zm00001d030164	coding
	t400518	1	109844676..109844920,109845024..109845356,109845462..109845512,109845606..109845706,109845868..109845958,109847447..109847578,109847668..109847934,109848028..109848106,109860983..109861077,109861142..109861228,109861372..109861446,109861538..109861608,109862106..109862387,109863932..109867395,109867512..109867585,109867669..109867746,109868201..109868272,109868361..109868466,109868544..109868607,…	+	Zm00001d030164	coding
	t400519	1	109844676..109844920,109845024..109845356,109845462..109845512,109845606..109845706,109845868..109845958,109847447..109847578,109847668..109847934,109848028..109848106,109861078..109861228,109861372..109861446,109861538..109861585,109861988..109862028,109862158..109862387,109863932..109866765,109866874..109867395,109867512..109867585,109867669..109867746,109868201..109868272,109868361..109868466,…	+	Zm00001d030164	coding
	t400520	1	109844676..109844740,109845206..109845356,109845462..109845512,109845606..109845706,109845868..109845958,109847447..109847578,109847668..109847934,109848028..109848106,109860983..109861077,109861142..109861228,109861372..109861446,109861538..109861585,109861988..109862083,109862158..109862387,109863932..109867395,109867512..109867585,109867669..109867746,109868201..109868272,109868361..109868466,…	+	Zm00001d030164	coding
	t400521	1	109844676..109844920,109845024..109845356,109845462..109845512,109845606..109845706,109845868..109845958,109847447..109847578,109847668..109847934,109848028..109848106,109860983..109861077,109861142..109861228,109861372..109861446,109861538..109861585,109861988..109862083,109862158..109862387,109863932..109867395,109867512..109867585,109867669..109867746,109868201..109868272,109868361..109868466,…	+	Zm00001d030164	coding
	t400522	1	109844676..109844920,109845024..109845356,109845462..109845512,109845606..109845706,109845868..109845958,109847447..109847578,109847668..109847934,109848028..109848106,109860983..109861077,109861142..109861228,109861372..109861446,109861538..109861585,109861988..109862083,109862158..109862387,109863932..109867395,109867512..109867585,109867669..109867746,109868201..109868272,109868361..109868466,…	+	Zm00001d030164	coding
	t400523	1	109844679..109844920,109845024..109845356,109845462..109845512,109845606..109845706,109845868..109845958,109847447..109847578,109847668..109847934,109848028..109848106,109860983..109861077,109861142..109861228,109861372..109861446,109861538..109861585,109861988..109862083,109862158..109862387,109863932..109867395,109867512..109867585,109867669..109867746,109868201..109868272,109868361..109868466,…	+	Zm00001d030164	coding
	t400524	1	109844681..109844920,109845024..109845356,109845462..109845512,109845606..109845706,109845868..109845958,109847447..109847578,109847668..109847934,109848028..109848106,109860983..109861077,109861142..109861228,109861372..109861446,109861538..109861585,109861988..109862083,109862158..109862387,109863932..109867049	+	Zm00001d030164	coding
	t400525	1	109844691..109844920,109845024..109845356,109845462..109845512,109845606..109845706,109845868..109845958,109847447..109847578,109847668..109847934,109848028..109848106,109861078..109861228,109861372..109861446,109861538..109861585,109861988..109862083,109862158..109862387,109863932..109866765,109866874..109867395,109867512..109867585,109867669..109867746,109868201..109868272,109868361..109868466,…	+	Zm00001d030164	coding
	t400526	1	109844698..109844920,109845024..109845356,109845462..109845512,109845606..109845706,109845868..109845958,109847447..109847578,109847668..109847934,109848028..109848106,109860983..109861077,109861142..109861228,109861372..109861446,109861538..109861585,109861988..109862083,109862158..109862387,109863932..109867395,109867512..109867585,109867669..109867746,109868201..109868272,109868361..109868466,…	+	Zm00001d030164	coding
	t400527	1	109844700..109844920,109845024..109845356,109845462..109845512,109845606..109845706,109845868..109845958,109847447..109847578,109847668..109847934,109848028..109848106,109860983..109861077,109861142..109861228,109861372..109861446,109861538..109861585,109861988..109862083,109862158..109862387,109863932..109867054,109870104..109870189	+	Zm00001d030164	coding
	t400528	1	109844700..109844920,109845024..109845356,109845462..109845512,109845606..109845706,109845868..109845958,109847447..109847578,109847668..109847934,109848028..109848106,109861078..109861228,109861372..109861446,109861538..109861585,109861988..109862083,109862158..109862387,109863932..109867395,109867512..109867585,109867669..109867746,109868201..109868272,109868371..109868466,109868544..109868607,…	+	Zm00001d030164	coding
	t400529	1	109844702..109844920,109845024..109845356,109845462..109845512,109845606..109845706,109845868..109845958,109847447..109847578,109847668..109847934,109848028..109848106,109860983..109861077,109861142..109861228,109861372..109861446,109861538..109862387,109863932..109867395,109867512..109867585,109867669..109867746,109868201..109868272,109868361..109868466,109868544..109868607,109868801..109868929,…	+	Zm00001d030164	coding
	t400530	1	109844903..109844920,109845024..109845356,109845462..109845512,109845606..109845706,109845868..109845958,109847447..109847578,109847668..109847934,109848028..109848106,109860983..109861077,109861142..109861228,109861372..109861446,109861538..109861585,109861988..109862083,109862158..109862387,109863932..109867395,109867512..109867585,109867669..109867746,109868201..109868272,109868361..109868466,…	+	Zm00001d030164	coding
	t400531	1	109845076..109845356,109845462..109845512,109845606..109845706,109845868..109845958,109847447..109847578,109847668..109847934,109848028..109848106,109860983..109861077,109861142..109861228,109861372..109861446,109861538..109861585,109861988..109862083,109862158..109862387,109863932..109866765,109866874..109867395,109867512..109867585,109867669..109867746,109868201..109868272,109868361..109868466,…	+	Zm00001d030164	coding
	t400532	1	109845214..109845356,109845462..109845512,109845606..109845706,109845868..109845958,109847447..109847578,109847668..109847934,109848028..109848106,109860983..109861077,109861142..109861228,109861372..109861446,109861538..109861585,109861988..109862083,109862158..109862387,109863932..109867395,109867512..109867585,109867669..109867746,109868201..109868272,109868361..109868466,109868544..109868607,…	+	Zm00001d030164	coding
	t400533	1	109845460..109845512,109845606..109845706,109845868..109845958,109847447..109847578,109847668..109847934,109848028..109848106,109860983..109861077,109861142..109861228,109861372..109861446,109861538..109861585,109861988..109862083,109862158..109862387,109863932..109867082,109867171..109867395,109867512..109867585,109867669..109867746,109868201..109868272,109868361..109868466,109868544..109868607,…	+	Zm00001d030164	coding
	t400534	1	109845604..109845706,109845868..109845958,109847447..109847578,109847668..109847934,109848028..109848106,109860983..109861077,109861142..109861228,109861372..109861446,109861538..109861585,109861988..109862083,109862158..109862387,109863932..109867395,109867512..109867585,109867669..109867746,109868201..109868272,109868361..109868466,109868544..109868607,109868801..109868929,109869031..109869148,…	+	Zm00001d030164	coding
	t400535	1	109845857..109845958,109847447..109847578,109847668..109847934,109848028..109848106,109860983..109861077,109861142..109861228,109861372..109861446,109861538..109861585,109861988..109862083,109862158..109862387,109863932..109867395,109867512..109867585,109867669..109867746,109868201..109868272,109868361..109868466,109868544..109868607,109868801..109868929,109869031..109869148,109869486..109869537,…	+	Zm00001d030164	coding
	t400536	1	109845866..109845958,109847447..109847578,109847668..109847934,109848028..109848106,109860983..109861077,109861142..109861228,109861372..109861446,109861538..109861585,109861988..109862083,109862158..109862387,109863932..109867395,109867512..109867585,109867669..109867746,109868201..109868272,109868361..109868466,109868544..109868607,109868801..109868929,109869031..109869148,109869486..109869562,…	+	Zm00001d030164	coding
	t400537	1	109847447..109847578,109847668..109847934,109848028..109848106,109860983..109861077,109861142..109861228,109861372..109861446,109861538..109861585,109861988..109862083,109862158..109862387,109863932..109867395,109867512..109867585,109867669..109867746,109868201..109868272,109868361..109868466,109868544..109868607,109868801..109868929,109869031..109869148,109869486..109869562,109869651..109870241	+	Zm00001d030164	coding
	t400538	1	109847543..109847578,109847668..109847934,109848028..109848106,109860983..109861077,109861142..109861228,109861372..109861446,109861538..109862387,109863932..109867310,109867512..109867585,109867669..109867746,109868201..109868272,109868361..109868466,109868544..109868607,109868801..109868929,109869031..109869148,109869486..109869562,109869651..109870170	+	Zm00001d030164	coding
	t400539	1	109847801..109847934,109848028..109848106,109860983..109861077,109861142..109861228,109861372..109861446,109861538..109861585,109861988..109862083,109862158..109862387,109863932..109867395,109867512..109867585,109867669..109867746,109868201..109868272,109868361..109868466,109868544..109868607,109868801..109868929,109869031..109869148,109869486..109869537,109869643..109870195	+	Zm00001d030164	coding
	t400540	1	109861395..109861446,109861538..109861585,109861988..109862083,109862158..109862387,109863932..109867395,109867512..109867585,109867669..109867746,109868201..109868272,109868361..109868466,109868544..109868607,109868801..109868929,109869031..109869148,109869486..109869562,109869651..109870211	+	Zm00001d030164	coding
	t400541	1	109866032..109867395,109867512..109867586,109867669..109867746,109868201..109868272,109868361..109868466,109868544..109868607,109868801..109868929,109869031..109869148,109869486..109869562,109869651..109870241	+	Zm00001d030164	coding
	t400545	1	110002061..110002564,110002649..110002736,110003858..110003904,110003998..110004139,110004239..110004426,110005823..110005867,110005965..110006099,110006276..110006384,110007191..110007243,110007355..110007715,110007843..110007923	-	Zm00001d030166	coding
	t400546	1	110002061..110002564,110002649..110002736,110003858..110004139,110004239..110004426,110005823..110005867,110005965..110006099,110006276..110006384,110007191..110007243,110007355..110007925	-	Zm00001d030166	coding
	t400547	1	110002061..110002564,110002649..110003904,110003998..110004139,110004239..110005867,110005965..110006099,110006276..110007243,110007355..110007925	-	Zm00001d030166	coding
	t400548	1	110002061..110002564,110002649..110003904,110003998..110004139,110004239..110005867,110005965..110006099,110006276..110007243,110007355..110007715,110007843..110007925	-	Zm00001d030166	coding
	t400549	1	110002061..110002564,110002649..110002736,110003858..110004139,110004239..110004426,110005823..110005867,110005965..110006099,110006276..110006485,110007355..110007925	-	Zm00001d030166	coding
	t400550	1	110002061..110002564,110002649..110004139,110004239..110004426,110005823..110005867,110005965..110006099,110006276..110006485,110007355..110007925	-	Zm00001d030166	coding
	t400551	1	110002092..110002564,110002649..110002736,110003858..110003904,110003998..110004139,110004239..110004426,110005823..110005867,110005965..110006099,110006276..110006384,110007191..110007243,110007355..110007923	-	Zm00001d030166	coding
	t400552	1	110002136..110002564,110002649..110002736,110003858..110003904,110003998..110004139,110004239..110005867,110005965..110006099,110006276..110007243,110007355..110007926	-	Zm00001d030166	coding
	t400553	1	110002155..110002564,110002649..110002736,110003858..110003904,110003998..110004139,110004239..110004426,110005823..110005867,110005965..110006099,110006276..110007243,110007355..110007715,110007843..110007921	-	Zm00001d030166	coding
	t400554	1	110002166..110002564,110002649..110002736,110003858..110003904,110003998..110004139,110004239..110005867,110005965..110006099,110006276..110006384,110006704..110006798,110007191..110007243,110007355..110007854	-	Zm00001d030166	coding
	t400555	1	110002196..110002564,110002649..110002736,110003858..110003904,110003998..110004139,110004239..110005867,110005965..110006099,110006276..110007243,110007355..110007715,110007843..110007871	-	Zm00001d030166	coding
	t400556	1	110002208..110002564,110002649..110002736,110003858..110003904,110003998..110004139,110004239..110004426,110005823..110005867,110005965..110006099,110006276..110007243,110007355..110007904	-	Zm00001d030166	coding
	t400557	1	110002212..110002564,110002649..110002736,110003858..110003904,110003998..110004139,110004239..110005867,110005965..110006099,110006276..110006384,110007191..110007243,110007355..110007715,110007843..110007925	-	Zm00001d030166	coding
	t400558	1	110002234..110002564,110002649..110002736,110003858..110003904,110003998..110004139,110004239..110005867,110005965..110006099,110006276..110007243,110007355..110007925	-	Zm00001d030166	coding
	t400559	1	110002245..110002564,110002649..110002736,110003858..110003904,110003998..110004139,110004239..110005867,110005965..110006099,110006276..110006384,110007191..110007243,110007355..110007916	-	Zm00001d030166	coding
	t400560	1	110002265..110002564,110002649..110004139,110004239..110004426,110005823..110005867,110005965..110006099,110006276..110007243,110007355..110007715,110007843..110007871	-	Zm00001d030166	coding
	t400561	1	110002267..110002564,110002649..110002736,110003858..110003904,110003998..110004139,110004239..110005867,110005965..110006119	-	Zm00001d030166	coding
	t400562	1	110002870..110003904,110003998..110004139,110004239..110005867,110005965..110006119	-	Zm00001d030166	coding
	t400563	1	110010761..110011631,110013417..110013481	-	Zm00001d030167	coding
	t400564	1	110010766..110011631,110013361..110013627	-	Zm00001d030167	coding
	t400565	1	110010786..110011631,110011806..110013582	-	Zm00001d030167	coding
	t400568	1	11011198..11011907,11012988..11013077,11013174..11013288,11015685..11015865	-	Zm00001d027680	coding
	t400569	1	11011199..11011718,11011809..11011907,11012988..11013077,11013174..11013288,11015685..11015864	-	Zm00001d027680	coding
	t400570	1	11011199..11011718,11011791..11011907,11012988..11013077,11013174..11013288,11015685..11015864	-	Zm00001d027680	coding
	t400572	1	110342608..110343779,110343876..110343921,110344052..110344165,110344282..110347554,110347674..110347955	-	Zm00001d030172	coding
	t400573	1	110342608..110343779,110343876..110343921,110344052..110344165,110344282..110345191,110347409..110347554,110347674..110348109	-	Zm00001d030172	coding
	t400574	1	110343282..110343779,110343876..110343921,110344052..110344165,110344282..110345191,110347409..110347959	-	Zm00001d030172	coding
	t400575	1	110343295..110343779,110343876..110343921,110344052..110344165,110344282..110345191,110345842..110345973,110347409..110347554,110347674..110347955	-	Zm00001d030172	coding
	t400576	1	110343453..110343584,110343665..110343779,110343876..110343921,110344052..110344165,110344282..110345191,110347409..110347554,110347674..110347955	-	Zm00001d030172	coding
	t400577	1	110343453..110343584,110343665..110343779,110343876..110343921,110344048..110344165,110344282..110345191,110347409..110347554,110347674..110348109	-	Zm00001d030172	coding
	t400578	1	110343513..110343779,110343876..110343921,110344052..110344165,110344282..110345012,110345115..110345191,110347409..110347554,110347674..110347955	-	Zm00001d030172	coding
	t400579	1	110344213..110345191,110347409..110347554,110347674..110347958	-	Zm00001d030172	coding
	t400580	1	110378372..110379097,110379472..110379770,110383530..110383619,110383702..110383867,110384183..110384445,110385816..110388747,110388868..110389152	-	Zm00001d030173	coding
	t400581	1	110378382..110379097,110379472..110379770,110383530..110383619,110383702..110384445,110385816..110388747,110388868..110389162	-	Zm00001d030173	coding
	t400582	1	110378382..110379097,110379472..110379770,110383530..110383619,110383702..110383867,110384183..110384445,110385816..110386064,110388426..110388747,110388868..110389224	-	Zm00001d030173	coding
	t400583	1	110378382..110379097,110379472..110379770,110383530..110383619,110383702..110383867,110384183..110384445,110385915..110386064,110388426..110388747,110388868..110389224	-	Zm00001d030173	coding
	t400584	1	110378382..110379097,110379472..110379770,110383530..110383619,110383702..110383867,110384183..110384445,110385699..110386064,110388426..110388747,110388868..110389224	-	Zm00001d030173	coding
	t400585	1	110378383..110379097,110379472..110379770,110383530..110383619,110383702..110383867,110384183..110386064,110388426..110388747,110388868..110389184	-	Zm00001d030173	coding
	t400586	1	110378386..110379097,110379472..110379770,110383530..110383619,110383702..110383867,110384035..110384445,110385816..110388747,110388868..110389158	-	Zm00001d030173	coding
	t400587	1	110378387..110379097,110379472..110383619,110383702..110383867,110384183..110384445,110385816..110386064,110388426..110388747,110388868..110389140	-	Zm00001d030173	coding
	t400588	1	110378387..110379097,110379472..110379770,110382158..110383619,110383702..110383867,110384183..110384445,110385816..110386064,110388426..110388747,110388868..110389149	-	Zm00001d030173	coding
	t400589	1	110381782..110383634,110383658..110383683,110383706..110384445,110385816..110388153	-	Zm00001d030173	coding
	t400590	1	110381782..110383619,110383702..110386064,110388426..110388747,110388868..110389093	-	Zm00001d030173	coding
	t400591	1	110381782..110383681,110383702..110383920,110384054..110384445,110385816..110386064,110388426..110388747,110388868..110389184	-	Zm00001d030173	coding
	t400592	1	110381782..110383669,110383702..110386064,110388426..110388747,110388868..110389184	-	Zm00001d030173	coding
	t400593	1	110381783..110383619,110383695..110386064,110388426..110388747,110388868..110389184	-	Zm00001d030173	coding
	t400596	1	11066056..11066460,11066583..11066893,11067020..11067266,11067376..11067492,11067915..11067977,11068095..11068335,11068583..11068790	-	Zm00001d027682	coding
	t400597	1	11066056..11066460,11066583..11066893,11067020..11067266,11067376..11067492,11067915..11067977,11068095..11069126	-	Zm00001d027682	coding
	t400598	1	11066057..11066460,11066583..11066893,11067033..11067266,11067376..11067492,11067915..11067977,11068095..11069126	-	Zm00001d027682	coding
	t400607	1	111081054..111082160	-	Zm00001d030181	coding
	t400610	1	11126731..11128312,11130456..11130713	+	Zm00001d027683	coding
	t400615	1	11158115..11158551,11158630..11158695,11159375..11159477,11160644..11160702,11161372..11161485,11162027..11162107,11164704..11164785,11164906..11164971,11165042..11165088	-	Zm00001d027688	coding
	t400616	1	11158115..11158551,11158630..11158695,11159375..11159477,11160644..11160702,11161185..11161286,11161372..11161485,11162027..11162107,11164704..11164785,11164906..11165101	-	Zm00001d027688	coding
	t400617	1	11158115..11158551,11158630..11158695,11159375..11159477,11160644..11160702,11161372..11161485,11162027..11162107,11164704..11164785,11164906..11164984,11165022..11165110	-	Zm00001d027688	coding
	t400618	1	11158115..11158551,11158630..11158695,11159375..11159477,11160644..11160702,11161372..11161485,11162027..11162107,11164704..11164785,11164906..11164971,11165068..11165138,11165160..11165247	-	Zm00001d027688	coding
	t400619	1	11158249..11158551,11158630..11158695,11159375..11159477,11160644..11160702,11161185..11161286,11161372..11161474,11162027..11162107,11164704..11164785,11164906..11165041	-	Zm00001d027688	coding
	t400620	1	11158249..11158551,11158630..11158695,11159375..11160702,11161185..11161286,11161372..11161485,11162027..11162107,11164704..11164785,11164906..11164984,11165022..11165110	-	Zm00001d027688	coding
	t400621	1	11158369..11158551,11158630..11158695,11159375..11159477,11160644..11160702,11161185..11161286,11161372..11161485,11162027..11162107,11164704..11164785,11164906..11164971,11165070..11165121	-	Zm00001d027688	coding
	t400624	1	111872707..111872950,111881745..111881937,111882054..111882128,111889483..111889607,111906586..111906643,111907268..111907327,111907403..111907477,111907610..111907818,111916767..111916918,111917374..111917585,111923643..111923924	+	Zm00001d030184	coding
	t400625	1	111872707..111872950,111881745..111881937,111882054..111882128,111889483..111889586,111906586..111906643,111907268..111907327,111907403..111907477,111907661..111907807,111916484..111916538,111916796..111916918,111917374..111917585,111923643..111923924	+	Zm00001d030184	coding
	t400629	1	112125984..112126834,112127063..112127142,112127254..112127811	-	Zm00001d030191	coding
	t400631	1	112579258..112579703,112580680..112580764,112580845..112580900,112581420..112581596,112581680..112581799,112582643..112582735,112583234..112583354,112583636..112583668,112583845..112583926,112585657..112586085	-	Zm00001d030194	coding
	t400636	1	11299491..11299796,11299903..11300039,11301357..11301484,11301576..11301679,11302335..11302462,11302551..11303125,11303302..11303428	+	Zm00001d027694	coding
	t400637	1	11299491..11299796,11299903..11300039,11301357..11301484,11301576..11301679,11302335..11302462,11302551..11303586	+	Zm00001d027694	coding
	t400642	1	113122076..113122594,113122877..113123932	+	Zm00001d030208	coding
	t400650	1	11358826..11359233,11363891..11363955,11364046..11364118,11364217..11364270,11365101..11365515	+	Zm00001d027699	coding
	t400651	1	11358918..11360832,11361369..11363955,11364046..11364118,11364217..11365503	+	Zm00001d027699	coding
	t400652	1	11358940..11360832,11361369..11363955,11364046..11364118,11364217..11364270,11365101..11365475	+	Zm00001d027699	coding
	t400654	1	113696772..113697125,113699462..113699490,113699628..113699776,113699955..113700214,113700974..113701115,113701333..113701704,113701828..113701959,113709718..113709846,113710225..113712480	+	Zm00001d030217	coding
	t400655	1	113696772..113697125,113699462..113699776,113699955..113700214,113700974..113701115,113701333..113701704,113701828..113701959,113705296..113705379,113709718..113709846,113710225..113712522	+	Zm00001d030217	coding
	t400656	1	113696793..113697125,113699462..113699776,113699955..113700214,113700974..113701115,113701333..113701704,113701832..113701959,113709718..113709842,113710225..113712484	+	Zm00001d030217	coding
	t400657	1	113696808..113697125,113699462..113699776,113699955..113700214,113700974..113701115,113701333..113701704,113701828..113701959,113709718..113709846,113710225..113712507	+	Zm00001d030217	coding
	t400658	1	113696812..113697891,113699462..113699776,113699955..113700214,113700974..113701115,113701333..113701704,113701828..113701959,113709718..113709846,113710225..113711056,113711078..113712369	+	Zm00001d030217	coding
	t400659	1	113696826..113697858,113699462..113699776,113699955..113700214,113700974..113701704,113701828..113702905	+	Zm00001d030217	coding
	t400660	1	113696847..113697125,113699462..113699776,113699955..113700214,113700974..113701115,113701333..113701704,113701828..113701959,113709718..113709846,113710225..113711056,113711078..113712522	+	Zm00001d030217	coding
	t400661	1	113696848..113697125,113699462..113699776,113699955..113700214,113700974..113701115,113701333..113701748,113701810..113702763	+	Zm00001d030217	coding
	t400662	1	113696848..113698032,113698171..113698267,113699057..113699776,113699955..113700214,113700974..113701115,113701333..113701704,113701828..113701959,113709718..113709846,113710225..113711056,113711078..113712357	+	Zm00001d030217	coding
	t400663	1	113696848..113697858,113699462..113699776,113699955..113700214,113700974..113701115,113701333..113701704,113701828..113701959,113709718..113709846,113710225..113712507	+	Zm00001d030217	coding
	t400664	1	113696850..113697125,113699462..113699776,113699955..113700214,113700974..113701115,113701333..113701704,113701828..113701959,113709718..113709846,113710225..113712479	+	Zm00001d030217	coding
	t400665	1	113696866..113697125,113699462..113699776,113699955..113700214,113700974..113701115,113701333..113701704,113701828..113701959,113709718..113709846,113710225..113711056,113711078..113712439	+	Zm00001d030217	coding
	t400666	1	113697033..113697125,113699462..113699776,113699955..113700214,113700974..113701115,113701333..113701704,113701828..113701959,113709718..113709846,113710225..113712482	+	Zm00001d030217	coding
	t400667	1	113697033..113697125,113699462..113699776,113699955..113700214,113700974..113701115,113701333..113701704,113701828..113701959,113709718..113709846,113710225..113711056,113711078..113712498	+	Zm00001d030217	coding
	t400668	1	113700066..113700214,113700974..113701115,113701333..113701704,113701828..113701959,113709718..113709846,113710195..113710201,113710225..113712482	+	Zm00001d030217	coding
	t400669	1	113701592..113701704,113701828..113701959,113709718..113709846,113710225..113711056,113711078..113712484	+	Zm00001d030217	coding
	t400670	1	113709796..113709846,113710225..113710624,113710709..113711056,113711078..113712392	+	Zm00001d030217	coding
	t400671	1	113710252..113710856,113711933..113712522	+	Zm00001d030217	coding
	t400672	1	113763280..113763493,113764068..113764593,113764673..113766247	+	Zm00001d030218	coding
	t400673	1	113763420..113763519,113764111..113764204,113765694..113766171	+	Zm00001d030218	coding
	t400674	1	113763435..113764593,113764673..113766247	+	Zm00001d030218	coding
	t400675	1	113763487..113763628,113764068..113764593,113764673..113766247	+	Zm00001d030218	coding
	t400676	1	113764066..113764559,113765541..113766173	+	Zm00001d030218	coding
	t400677	1	113769645..113770163,113771576..113772259,113772377..113772634	-	Zm00001d030220	coding
	t400678	1	114052702..114053149,114053385..114053682,114073665..114073722	-	Zm00001d030222	coding
	t400679	1	114052702..114053149,114053385..114053682,114073660..114073743	-	Zm00001d030222	coding
	t400680	1	11409287..11410861	-	Zm00001d027700	coding
	t400681	1	114094770..114094919,114095069..114095257,114095407..114095523,114095651..114095811,114095899..114096277	+	Zm00001d030223	coding
	t400682	1	11432184..11432749,11432829..11432920,11433002..11433076,11433160..11433229,11433325..11433392,11434302..11434410,11434563..11434811,11434950..11435162,11435238..11435331,11436589..11436659,11436940..11437059,11437881..11437936,11438030..11438107,11438194..11438571	-	Zm00001d027701	coding
	t400683	1	11432184..11432749,11432829..11432920,11433002..11433076,11433160..11433229,11433325..11433392,11434302..11434410,11434563..11434811,11434950..11435162,11435238..11435331,11436589..11436687,11437362..11437402,11437881..11437936,11438030..11438107,11438194..11438681	-	Zm00001d027701	coding
	t400684	1	11432345..11432749,11432829..11432920,11433002..11433076,11433160..11433229,11433325..11433392,11434302..11434410,11434563..11434811,11434950..11435162,11435238..11435331,11436589..11436633,11436940..11437059,11437881..11437936,11438030..11438107,11438194..11438542	-	Zm00001d027701	coding
	t400685	1	11432433..11432749,11432829..11432920,11433002..11433076,11433160..11433229,11433325..11433392,11434302..11434410,11434563..11434811,11434950..11435162,11435238..11435331,11436589..11437059,11437881..11437936,11438030..11438107,11438194..11438637	-	Zm00001d027701	coding
	t400686	1	11432471..11432749,11432829..11432920,11433002..11433076,11433160..11433229,11433325..11433392,11434302..11434410,11434563..11434756,11434950..11435162,11435238..11435331,11436589..11436659,11436940..11437059,11437881..11437936,11438030..11438107,11438194..11438542	-	Zm00001d027701	coding
	t400690	1	114671981..114672460,114672571..114672722,114672820..114672929,114673039..114673140,114673223..114673428,114673589..114673672,114673760..114673918,114674016..114674123,114674221..114674629,114674706..114674792,114675789..114675895,114675981..114676061,114676140..114676193,114676268..114676344,114677538..114677607,114677698..114677854,114677931..114678028,114678143..114678616,114678723..114678881,…	-	Zm00001d030230	coding
	t400691	1	114671981..114672460,114672571..114672722,114672820..114672929,114673039..114673136,114673219..114673428,114673589..114673672,114673760..114673918,114674016..114674123,114674221..114674382,114674454..114674629,114674706..114674792,114675789..114675900,114675981..114676061,114676140..114676214,114677176..114677237,114677538..114677607,114677698..114677854,114677931..114678028,114678143..114678616,…	-	Zm00001d030230	coding
	t400692	1	114671981..114672460,114672571..114672722,114672820..114672929,114673039..114673136,114673219..114673428,114673589..114673672,114673760..114673918,114674016..114674123,114674221..114674382,114674454..114674629,114674706..114674792,114675789..114675900,114675981..114676061,114676140..114676193,114676268..114676344,114677538..114677607,114677698..114677854,114677931..114678028,114678143..114678616,…	-	Zm00001d030230	coding
	t400693	1	114672009..114672460,114672571..114672722,114672820..114672929,114673039..114673140,114673223..114673428,114673589..114673672,114673760..114673918,114674016..114674123,114674221..114674382,114674454..114674629,114674706..114674792,114675789..114675900,114675981..114676061,114676140..114676214,114677538..114677607,114677698..114677854,114677931..114678028,114678143..114678616,114678723..114678881,…	-	Zm00001d030230	coding
	t400694	1	114672010..114672460,114672571..114672722,114672820..114672929,114673039..114673140,114673223..114673428,114673589..114673672,114673760..114673918,114674016..114674123,114674221..114674382,114674454..114674629,114674706..114674792,114675789..114675900,114675981..114676061,114676140..114676214,114677538..114677607,114677698..114677854,114677931..114678028,114678143..114678616,114678723..114678881,…	-	Zm00001d030230	coding
	t400695	1	114672012..114672460,114672571..114672722,114672820..114672929,114673039..114673140,114673223..114673428,114673589..114673672,114673760..114673918,114674016..114674123,114674221..114674382,114674454..114674629,114674706..114674792,114675789..114675900,114675981..114676061,114676140..114676193,114676268..114676344,114677538..114677607,114677698..114677854,114677931..114678028,114678143..114678616,…	-	Zm00001d030230	coding
	t400696	1	114672012..114672460,114672571..114672722,114672820..114672929,114673039..114673140,114673223..114673428,114673589..114673672,114673760..114673918,114674016..114674123,114674221..114674629,114674706..114674792,114675789..114675900,114675981..114676061,114676140..114676193,114676268..114676344,114677538..114677607,114677698..114677854,114677931..114678028,114678143..114678616,114678723..114678881,…	-	Zm00001d030230	coding
	t400697	1	114672015..114672460,114672571..114672722,114672820..114672929,114673039..114673140,114673223..114673428,114673589..114673672,114673760..114673918,114674016..114674123,114674221..114674382,114674454..114674652,114674706..114674792,114675789..114675900,114675981..114676061,114676140..114676193,114676268..114676344,114677538..114677607,114677698..114677854,114677931..114678028,114678143..114678616,…	-	Zm00001d030230	coding
	t400698	1	114672034..114672460,114672571..114672722,114672820..114672929,114673039..114673140,114673223..114673428,114673589..114673672,114673760..114673918,114674016..114674123,114674221..114674382,114674454..114674792,114675789..114675900,114675981..114676061,114676140..114676193,114676268..114676344,114677538..114677607,114677698..114677854,114677931..114678028,114678143..114678616,114678723..114678881,…	-	Zm00001d030230	coding
	t400699	1	114672035..114672460,114672571..114672722,114672820..114672929,114673039..114673140,114673223..114673428,114673589..114673672,114673760..114673918,114674016..114674123,114674221..114674382,114674454..114674629,114674706..114674792,114675789..114675900,114675981..114676061,114676140..114676193,114676268..114676344,114677538..114677609	-	Zm00001d030230	coding
	t400700	1	114672039..114672460,114672571..114672722,114672820..114672929,114673039..114673140,114673223..114673428,114673589..114673672,114673760..114673918,114674016..114674123,114674221..114674382,114674454..114674629,114674706..114674792,114675789..114675900,114675981..114676061,114676140..114676193,114676268..114676344,114677538..114677607,114677698..114677854,114677931..114678028,114678143..114678616,…	-	Zm00001d030230	coding
	t400701	1	114672043..114672460,114672571..114672722,114672820..114672929,114673039..114673140,114673223..114673428,114673589..114673672,114673760..114673918,114674016..114674123,114674221..114674382,114674454..114674629,114674706..114674792,114675789..114675900,114675981..114676061,114676140..114676193,114676268..114676332,114676580..114677182,114677428..114677607,114677698..114677854,114677931..114678028,…	-	Zm00001d030230	coding
	t400702	1	114672044..114672460,114672571..114672722,114672820..114672929,114673039..114673140,114673223..114673428,114673589..114673672,114673760..114673918,114674016..114674123,114674221..114674382,114674454..114674629,114674706..114674792,114675789..114675900,114675981..114676061,114676140..114676193,114676268..114676344,114677538..114677607,114677698..114677721	-	Zm00001d030230	coding
	t400703	1	114672050..114672460,114672571..114672722,114672820..114672929,114673039..114673140,114673223..114673428,114673589..114673672,114673760..114673918,114674016..114674123,114674221..114674382,114674454..114674629,114674706..114674792,114675789..114675900,114675981..114676061,114676140..114676193,114676268..114676344,114677538..114677607,114677698..114677854,114677931..114678028,114678143..114678616,…	-	Zm00001d030230	coding
	t400704	1	114672056..114672460,114672571..114672722,114672820..114672929,114673039..114673140,114673223..114673428,114673589..114673672,114673760..114673918,114674016..114674123,114674221..114674382,114674454..114674629,114674706..114674792,114675789..114675900,114675981..114676061,114676140..114676193,114676268..114676344,114677538..114677607,114677698..114678028,114678143..114678616,114678723..114678881,…	-	Zm00001d030230	coding
	t400705	1	114673284..114673428,114673589..114673672,114673760..114673918,114674016..114674123,114674221..114674382,114674454..114674629,114674706..114674792,114675789..114675900,114675981..114676061,114676140..114676193,114676268..114676344,114677538..114677607,114677698..114677854,114677931..114678028,114678143..114678616,114678723..114678881,114678971..114679100,114679364..114679743	-	Zm00001d030230	coding
	t400706	1	114871271..114871648,114872698..114873022,114873112..114873201,114873283..114873399,114876795..114876911,114877003..114878944	+	Zm00001d030231	coding
	t400707	1	114871271..114871648,114872698..114873022,114873112..114873201,114873283..114873399,114876795..114876911,114877003..114878868,114879921..114880505	+	Zm00001d030231	coding
	t400710	1	11493216..11493711,11494356..11494997	-	Zm00001d027703	coding
	t400711	1	11493216..11493711,11494268..11495046	-	Zm00001d027703	coding
	t400712	1	11494018..11494149,11494180..11495024	-	Zm00001d027703	coding
	t400714	1	115148363..115149161,115149270..115149814,115149919..115150136,115150502..115150637	-	Zm00001d030234	coding
	t400715	1	115181093..115182070,115182156..115183021,115183173..115183345	-	Zm00001d030235	coding
	t400716	1	115181093..115182070,115182156..115183021,115183173..115183295,115183432..115183457	-	Zm00001d030235	coding
	t400717	1	115181094..115182070,115182156..115183037,115183173..115183295,115183432..115183515	-	Zm00001d030235	coding
	t400719	1	115448353..115449553,115449653..115451428,115451509..115451632,115453927..115454095,115454202..115454297,115454387..115454575,115455111..115456662	-	Zm00001d030239	coding
	t400720	1	115448353..115449553,115449653..115451407,115451509..115451635,115451949..115452026,115453097..115453192,115453927..115454095,115454202..115454297,115454387..115454575,115455111..115456659,115460851..115461162	-	Zm00001d030239	coding
	t400721	1	115448417..115448969,115449721..115451428,115451509..115451632,115453927..115454095,115454202..115454297,115454387..115454575,115455111..115456659,115460851..115461162	-	Zm00001d030239	coding
	t400722	1	115448424..115449553,115449653..115451428,115451509..115451635,115453927..115454095,115454202..115454297,115454387..115454575,115455111..115456659,115460851..115461159	-	Zm00001d030239	coding
	t400723	1	115448543..115449553,115449653..115451428,115451509..115451632,115453927..115454095,115454202..115454297,115454387..115454479	-	Zm00001d030239	coding
	t400724	1	115448543..115449553,115449653..115451428,115451509..115451632,115453927..115454095,115454202..115454297,115454387..115454575,115455111..115455202,115455460..115456659,115460851..115461159	-	Zm00001d030239	coding
	t400725	1	115448544..115449553,115449653..115451428,115451509..115454095,115454202..115454297,115454387..115454575,115455111..115455425	-	Zm00001d030239	coding
	t400726	1	115448548..115449553,115449653..115451428,115451509..115451632,115453927..115454095,115454202..115454297,115454387..115454583	-	Zm00001d030239	coding
	t400727	1	115448709..115449553,115449653..115451428,115451509..115451632,115453927..115454095,115454202..115454297,115454387..115454575,115455111..115456662	-	Zm00001d030239	coding
	t400728	1	115448759..115449553,115449653..115451428,115451509..115451632,115453927..115454095,115454202..115454297,115454387..115454577	-	Zm00001d030239	coding
	t400729	1	115448759..115449553,115449653..115451428,115451509..115451632,115453927..115454095,115454202..115454297,115454387..115454575,115455111..115455974	-	Zm00001d030239	coding
	t400730	1	115448759..115449553,115449653..115451428,115451509..115451632,115453927..115454095,115454202..115454297,115454387..115454575,115455108..115456412	-	Zm00001d030239	coding
	t400731	1	115448759..115449553,115449653..115451428,115451509..115451632,115453927..115454095,115454202..115454297,115454387..115454575,115455111..115456499	-	Zm00001d030239	coding
	t400732	1	115448793..115449553,115449653..115451428,115451509..115451632,115453927..115454095,115454202..115454297,115454387..115454484,115455221..115456659,115460851..115461159	-	Zm00001d030239	coding
	t400735	1	11584062..11584273,11584484..11584699,11584784..11585872,11586312..11586434,11587151..11587332,11587416..11587647,11587775..11587987,11588066..11588194,11588728..11588796,11589297..11589419,11589497..11589547,11589638..11590117	+	Zm00001d027706	coding
	t400736	1	11584062..11584368,11584484..11584699,11584784..11585872,11586312..11586434,11587151..11587332,11587416..11587647,11587775..11587987,11588066..11588194,11588728..11588796,11589297..11589419,11589497..11589547,11589638..11590167	+	Zm00001d027706	coding
	t400737	1	11584065..11584368,11584484..11584699,11584784..11585872,11586312..11586434,11586585..11587088,11587151..11587332,11587416..11587647,11587775..11587987,11588066..11588687,11588713..11589419,11589497..11589547,11589638..11589793	+	Zm00001d027706	coding
	t400738	1	11584065..11584428,11584484..11584699,11584784..11585872,11586312..11586434,11587151..11587332,11587416..11587647,11587775..11587987,11588066..11588194,11588728..11588796,11589297..11589419,11589497..11589547,11589638..11590167	+	Zm00001d027706	coding
	t400739	1	11584176..11584368,11584484..11584699,11584784..11585872,11586312..11586442,11587151..11587332,11587416..11587647,11587775..11587987,11588066..11588194,11588728..11588796,11589297..11589419,11589497..11589547,11589638..11589935	+	Zm00001d027706	coding
	t400740	1	11591119..11591652,11591745..11592104,11592189..11592470,11592559..11592630,11592716..11592937,11593067..11593833,11594229..11594457,11595204..11595366,11595496..11595660	-	Zm00001d027707	coding
	t400741	1	11591202..11591652,11591745..11592104,11592189..11592260,11592559..11592630,11592716..11592937,11593067..11593833,11594229..11594457,11595204..11595366,11595496..11595648	-	Zm00001d027707	coding
	t400742	1	11591211..11591387,11591479..11591652,11591745..11592104,11592189..11592470,11592559..11592630,11592716..11592937,11593067..11593833,11594229..11594268	-	Zm00001d027707	coding
	t400743	1	11591211..11591652,11591745..11592104,11592189..11592470,11592559..11592937,11593067..11593833,11594229..11594457,11595204..11595366,11595496..11595605	-	Zm00001d027707	coding
	t400744	1	11591237..11591652,11591745..11592470,11592534..11592937,11593067..11593833,11594229..11594457,11595204..11595366,11595496..11595641	-	Zm00001d027707	coding
	t400745	1	11591237..11591652,11591745..11592104,11592189..11592470,11592559..11592937,11593067..11593833,11594229..11594457,11595204..11595366,11595496..11595641	-	Zm00001d027707	coding
	t400746	1	11591241..11591652,11591745..11592470,11592559..11592630,11592716..11592937,11593067..11593833,11594229..11594457,11595204..11595366,11595496..11595635	-	Zm00001d027707	coding
	t400749	1	11664783..11665952,11666100..11666181,11666287..11666376	-	Zm00001d027708	coding
	t400750	1	11664783..11665952,11666100..11666585,11666664..11666908	-	Zm00001d027708	coding
	t400751	1	11671171..11671643,11672446..11672522,11672769..11672812,11675209..11675286,11675370..11675516,11675599..11675667,11677235..11677333,11677683..11677753,11677881..11678270,11678291..11678416	+	Zm00001d027709	coding
	t400752	1	11671171..11671643,11672446..11672522,11672769..11672812,11675209..11675286,11675370..11675516,11675599..11675667,11677235..11677333,11677683..11677753,11677881..11678446	+	Zm00001d027709	coding
	t400753	1	116773992..116774441,116774557..116775101,116775836..116775922,116776027..116776083,116776167..116776405,116776503..116776621,116776746..116776832,116776923..116777183	+	Zm00001d030250	coding
	t400756	1	116931237..116932307,116932413..116932947	-	Zm00001d030253	coding
	t400758	1	117002474..117002620,117002702..117002909,117003431..117003460,117004101..117004227,117004327..117004473,117004615..117004745,117005456..117005554,117005696..117006132	+	Zm00001d030256	coding
	t400759	1	117002474..117002616,117002702..117002909,117003431..117003460,117004101..117004227,117004327..117004473,117004615..117004745,117004820..117004957,117005456..117005554,117005696..117006142	+	Zm00001d030256	coding
	t400760	1	117002505..117002616,117002702..117002957,117003431..117003460,117003556..117003607,117004327..117004473,117004615..117004745,117004820..117004957,117005456..117005554,117005696..117006192	+	Zm00001d030256	coding
	t400761	1	117002505..117002616,117002702..117002957,117003431..117003460,117004101..117004227,117004327..117004473,117004615..117004745,117004820..117004957,117005456..117005554,117005696..117006192	+	Zm00001d030256	coding
	t400762	1	117002505..117002616,117002702..117002957,117003431..117003460,117004101..117004227,117004327..117004473,117004615..117004745,117005456..117005554,117005696..117006192	+	Zm00001d030256	coding
	t400763	1	117002534..117002620,117002702..117002909,117003431..117003460,117004101..117004227,117004327..117004473,117004615..117004745,117004820..117004957,117005456..117005554,117005696..117006144	+	Zm00001d030256	coding
	t400764	1	117002557..117002616,117002702..117004227,117004327..117004473,117004615..117004745,117004820..117004957,117005456..117005554,117005696..117006144	+	Zm00001d030256	coding
	t400766	1	11715889..11716232,11716309..11717774	+	Zm00001d027710	coding
	t400767	1	11715983..11716013,11716383..11717774	+	Zm00001d027710	coding
	t400768	1	11716025..11716180,11716374..11717630	+	Zm00001d027710	coding
	t400769	1	11719840..11720166,11720263..11720394,11720579..11720681,11720787..11720854,11721185..11721327,11722415..11722607,11723962..11725041	-	Zm00001d027711	coding
	t400770	1	11719840..11720166,11720263..11720394,11720579..11720681,11720787..11720854,11721185..11721327,11722472..11722607,11723962..11725110	-	Zm00001d027711	coding
	t400771	1	11719874..11720394,11720579..11720681,11720787..11720854,11721185..11721327,11722415..11722607,11723962..11725095	-	Zm00001d027711	coding
	t400772	1	11719997..11720394,11720579..11720681,11720787..11721327,11722415..11722607,11723962..11725003	-	Zm00001d027711	coding
	t400773	1	117216448..117216960	+	Zm00001d030261	coding
	t400778	1	117619933..117620451,117621091..117621188,117621306..117621460,117622325..117622448,117622619..117622732,117623418..117623537,117624205..117624294,117624957..117625054,117625158..117625275,117627365..117627490,117629255..117629331,117629421..117629499,117649213..117649305,117649391..117649493,117649619..117649742,117649827..117650016,117650104..117650156,117650717..117650777,117650871..117650952,…	+	Zm00001d030266	coding
	t400779	1	117619954..117620451,117621091..117621188,117621306..117621460,117622325..117622448,117622619..117622732,117623418..117623537,117624205..117624294,117624957..117625054,117625158..117625275,117627365..117627490,117629255..117629331,117629421..117629499,117649213..117649305,117649391..117649493,117649619..117649742,117649827..117650016,117650104..117650156,117650717..117650777,117650871..117650952,…	+	Zm00001d030266	coding
	t400780	1	117619954..117620451,117621091..117621188,117621306..117621460,117622325..117622448,117622619..117622732,117623418..117623537,117624205..117624294,117624957..117625054,117625158..117625275,117627365..117627490,117629255..117629331,117629421..117629499,117649213..117649305,117649619..117649742,117649827..117650016,117650104..117650156,117650717..117650777,117650871..117650952,117651089..117651138,…	+	Zm00001d030266	coding
	t400781	1	117619954..117620451,117621091..117621188,117621306..117621460,117622325..117622448,117622619..117622732,117623418..117623537,117624205..117624294,117624957..117625054,117625158..117625275,117627365..117627490,117629255..117629331,117629421..117629499,117649213..117649305,117649391..117649493,117649619..117649742,117649827..117650016,117650104..117650156,117650717..117650777,117650871..117650952,…	+	Zm00001d030266	coding
	t400782	1	117619988..117620451,117621091..117621188,117621306..117621460,117622325..117622448,117622619..117622732,117623418..117623537,117624205..117624294,117624957..117625054,117625158..117625275,117627365..117627490,117629255..117629331,117629421..117629499,117649213..117649305,117649391..117649493,117649619..117649742,117649827..117650016,117650104..117650156,117650717..117650777,117650871..117650952,…	+	Zm00001d030266	coding
	t400783	1	117619988..117620451,117621091..117621188,117621306..117621460,117622325..117622448,117622619..117622732,117623418..117623537,117624205..117624294,117624957..117625054,117625158..117625275,117627365..117627490,117629255..117629331,117629421..117629499,117649213..117649305,117649391..117649493,117649619..117649742,117649827..117650016,117650104..117650156,117650717..117650777,117650871..117650952,…	+	Zm00001d030266	coding
	t400784	1	117619993..117620136,117621091..117621188,117621306..117621460,117622325..117622448,117622619..117622732,117623418..117623537,117624205..117624294,117624957..117625054,117625158..117625275,117627365..117627490,117629255..117629331,117629421..117629499,117649213..117649305,117649391..117649493,117649619..117649742,117649827..117650016,117650104..117650156,117650717..117650777,117650871..117650952,…	+	Zm00001d030266	coding
	t400785	1	117619993..117620451,117621091..117621188,117621306..117621460,117622325..117622448,117622619..117622732,117623418..117623537,117624205..117624294,117624957..117625054,117625158..117625275,117627365..117627490,117629255..117629331,117629421..117629499,117649213..117649305,117649391..117649493,117649619..117649742,117649827..117650016,117650104..117650156,117650717..117650777,117650871..117650952,…	+	Zm00001d030266	coding
	t400786	1	117620014..117620451,117621091..117621188,117621306..117621460,117622325..117622448,117622619..117622732,117623418..117623537,117624205..117624294,117624957..117625054,117625158..117625275,117627365..117627490,117629255..117629331,117629421..117629499,117649213..117649305,117649391..117649493,117649619..117649742,117649827..117650016,117650104..117650156,117650717..117650777,117650871..117650952,…	+	Zm00001d030266	coding
	t400787	1	117620014..117620312,117620343..117620451,117621091..117621188,117621306..117621460,117622325..117622448,117622619..117622732,117623418..117623537,117624205..117624294,117624957..117625054,117625158..117625275,117627365..117627490,117629255..117629331,117629421..117629499,117649213..117649305,117649391..117649493,117649619..117649742,117649827..117650016,117650104..117650156,117650717..117650777,…	+	Zm00001d030266	coding
	t400788	1	117620014..117620141,117620213..117620451,117621091..117621188,117621306..117621460,117622325..117622448,117622619..117622732,117623418..117623537,117624205..117624294,117624957..117625054,117625158..117625275,117627365..117627490,117629255..117629331,117629421..117629499,117649213..117649305,117649391..117649493,117649619..117649742,117649827..117650016,117650104..117650156,117650717..117650777,…	+	Zm00001d030266	coding
	t400789	1	117620039..117620451,117621091..117621188,117621306..117621460,117622325..117622448,117622619..117622732,117623418..117623537,117624205..117624294,117624957..117625054,117625158..117625275,117627365..117627490,117629255..117629331,117629421..117629499,117649213..117649305,117649391..117649493,117649619..117649742,117649827..117650016,117650104..117650156,117650717..117650777,117650871..117650952,…	+	Zm00001d030266	coding
	t400790	1	117620063..117620451,117621091..117621188,117621306..117621460,117622325..117622448,117622619..117622732,117623418..117623537,117624205..117624294,117624957..117625054,117625158..117625275,117627365..117627490,117629255..117629331,117629421..117629499,117649213..117649305,117649391..117649493,117649619..117649742,117649827..117650016,117650104..117650156,117650717..117650777,117650871..117650952,…	+	Zm00001d030266	coding
	t400791	1	117620064..117620451,117621091..117621188,117621306..117621460,117622325..117622448,117622619..117622732,117623418..117623537,117624205..117624294,117624957..117625054,117625158..117625275,117627365..117627490,117629255..117629331,117629421..117629499,117649213..117649305,117649391..117649493,117649619..117649742,117649827..117650016,117650104..117650156,117650717..117650777,117650871..117650952,…	+	Zm00001d030266	coding
	t400792	1	117620113..117620451,117621091..117621188,117621306..117621460,117622325..117622448,117622619..117622732,117623418..117623537,117624205..117624294,117624957..117625054,117625158..117625275,117627365..117627490,117629255..117629331,117629421..117629499,117649213..117649305,117649391..117649493,117649619..117649742,117649827..117650016,117650104..117650156,117650717..117650777,117650871..117650952,…	+	Zm00001d030266	coding
	t400793	1	117620115..117620451,117621091..117621188,117621306..117621460,117622325..117622448,117622619..117622732,117623418..117623537,117624205..117624294,117624957..117625054,117625158..117625275,117627365..117627490,117629255..117629331,117629421..117629499,117649213..117649305,117649391..117649493,117649619..117649742,117649827..117650016,117650104..117650156,117650717..117650777,117650871..117650952,…	+	Zm00001d030266	coding
	t400794	1	117620115..117620451,117621091..117621188,117621306..117621460,117622325..117622448,117622619..117622732,117623418..117623537,117624205..117624294,117624957..117625054,117625158..117625275,117627365..117627490,117629255..117629331,117629421..117629499,117649213..117649305,117649391..117649493,117649619..117649742,117649827..117650016,117650104..117650156,117650717..117650777,117650871..117650952,…	+	Zm00001d030266	coding
	t400795	1	117620118..117620451,117621091..117621188,117621306..117621460,117622325..117622448,117622619..117622732,117623418..117623537,117624205..117624294,117624957..117625054,117625158..117625275,117627365..117627490,117629255..117629331,117629421..117629499,117649213..117649305,117649391..117649493,117649619..117649742,117649827..117650016,117650104..117650156,117650717..117650777,117650871..117650952,…	+	Zm00001d030266	coding
	t400796	1	117620118..117620451,117621091..117621188,117621306..117621460,117622325..117622448,117622619..117622732,117623418..117623490,117625002..117625054,117625158..117625275,117627365..117627490,117629255..117629331,117629421..117629499,117649213..117649305,117649391..117649493,117649619..117649742,117649827..117650016,117650104..117650156,117650717..117650777,117650871..117650952,117651089..117651138,…	+	Zm00001d030266	coding
	t400797	1	117620118..117620141,117620208..117620451,117621091..117621188,117621306..117621460,117622325..117622448,117622619..117622732,117623418..117623537,117624205..117624294,117624957..117625054,117625158..117625275,117627365..117627490,117629255..117629331,117629421..117629499,117649213..117649305,117649391..117649493,117649619..117649742,117649827..117650016,117650104..117650156,117650717..117650777,…	+	Zm00001d030266	coding
	t400798	1	117620118..117620353,117620406..117620451,117621091..117621188,117621306..117621460,117622325..117622448,117622619..117622732,117623418..117623537,117624205..117624294,117624957..117625054,117625158..117625275,117627365..117627490,117629255..117629331,117629421..117629499,117649213..117649305,117649391..117649493,117649619..117649742,117649827..117650016,117650104..117650156,117650717..117650777,…	+	Zm00001d030266	coding
	t400799	1	117620130..117620451,117621091..117621188,117621306..117621460,117622325..117622448,117622619..117622732,117623418..117623537,117624205..117624294,117624957..117625054,117625158..117625275,117627365..117627490,117629255..117629331,117629421..117629499,117649213..117649305,117649391..117649493,117649619..117649742,117649827..117650016,117650104..117650156,117650717..117650777,117650871..117650952,…	+	Zm00001d030266	coding
	t400800	1	117620140..117620451,117621091..117621188,117621306..117621460,117622325..117622448,117622619..117622732,117623418..117623537,117624205..117624294,117624957..117625054,117625158..117625275,117627365..117627490,117629255..117629331,117629421..117629499,117649213..117649305,117649391..117649493,117649619..117649742,117649827..117650016,117650104..117650156,117650717..117650777,117650871..117650952,…	+	Zm00001d030266	coding
	t400801	1	117620233..117620451,117621091..117621188,117621306..117621460,117622325..117622448,117622619..117622732,117623418..117623537,117624205..117624294,117624957..117625054,117625158..117625275,117627365..117627490,117629255..117629331,117629421..117629499,117649213..117649305,117649391..117649493,117649619..117649742,117649827..117650016,117650104..117650156,117650717..117650777,117650871..117650952,…	+	Zm00001d030266	coding
	t400802	1	117620260..117620451,117621091..117621188,117621306..117621460,117622325..117622448,117622619..117622732,117623418..117623537,117624205..117624294,117624957..117625054,117625158..117625275,117627365..117627490,117629255..117629331,117629421..117629499,117649213..117649305,117649391..117649493,117649619..117649742,117649827..117650016,117650104..117650156,117650717..117650777,117650871..117650952,…	+	Zm00001d030266	coding
	t400803	1	117620376..117620451,117621091..117621188,117621306..117621460,117622325..117622448,117622619..117622732,117623418..117623537,117624205..117624294,117624957..117625054,117625158..117625275,117627365..117627490,117629255..117629331,117629421..117629499,117649213..117649305,117649391..117649493,117649619..117649742,117649827..117650016,117650104..117650156,117650717..117650777,117650871..117650952,…	+	Zm00001d030266	coding
	t400804	1	117620389..117620451,117621091..117621188,117621306..117621460,117622325..117622448,117622619..117622732,117623418..117623537,117624205..117624294,117624957..117625054,117625158..117625275,117627365..117627490,117629255..117629331,117629421..117629499,117649213..117649305,117649391..117649493,117649619..117649742,117649827..117650016,117650104..117650156,117650717..117650777,117650871..117650952,…	+	Zm00001d030266	coding
	t400805	1	117621099..117621188,117621306..117621460,117622325..117622448,117622619..117622732,117623418..117623537,117624205..117624294,117624957..117625054,117625158..117625275,117627365..117627490,117629255..117629331,117629421..117629499,117649213..117649305,117649391..117649493,117649619..117649742,117649827..117650016,117650104..117650156,117650717..117650777,117650871..117650952,117651089..117651138,…	+	Zm00001d030266	coding
	t400806	1	117621108..117621188,117621309..117621460,117622325..117622448,117622619..117622732,117623418..117623537,117624205..117624294,117624957..117625054,117625158..117625275,117627365..117627490,117629255..117629331,117629421..117629499,117649213..117649305,117649391..117649493,117649619..117649742,117649827..117650016,117650104..117650156,117650717..117650777,117650871..117650952,117651089..117651138,…	+	Zm00001d030266	coding
	t400807	1	117621145..117621188,117621306..117621460,117622325..117622448,117622619..117622732,117623418..117623537,117624205..117624294,117624957..117625054,117625158..117625275,117627365..117627490,117629255..117629331,117629421..117629499,117649213..117649305,117649391..117649493,117649619..117649742,117649827..117650016,117650104..117650156,117650717..117650777,117650871..117650952,117651089..117651138,…	+	Zm00001d030266	coding
	t400808	1	117622322..117622448,117622619..117622732,117623418..117623537,117624205..117624294,117624957..117625054,117625158..117625275,117627365..117627490,117629255..117629331,117629421..117629499,117649213..117649305,117649391..117649493,117649619..117649742,117649827..117650016,117650104..117650156,117650717..117650777,117650871..117650952,117651089..117651138,117651235..117651321,117651444..117651520,…	+	Zm00001d030266	coding
	t400809	1	117622391..117622448,117622619..117622732,117623418..117623537,117624205..117624294,117624957..117625054,117625158..117625275,117627365..117627490,117629255..117629331,117629421..117629499,117649213..117649305,117649391..117649493,117649619..117649742,117649827..117650016,117650104..117650156,117650717..117650777,117650871..117650952,117651089..117651138,117651235..117651321,117651444..117651520,…	+	Zm00001d030266	coding
	t400810	1	117622420..117622448,117622619..117622732,117623418..117623537,117624205..117624294,117624957..117625054,117625158..117625275,117627365..117627490,117629255..117629331,117629421..117629499,117649213..117649305,117649391..117649493,117649619..117649742,117649827..117650016,117650104..117650156,117650717..117650777,117650871..117650952,117651089..117651138,117651235..117651321,117651444..117651520,…	+	Zm00001d030266	coding
	t400811	1	117622617..117622732,117623418..117623537,117624205..117624294,117624957..117625054,117625158..117625275,117627365..117627490,117629255..117629331,117629421..117629499,117649213..117649305,117649391..117649493,117649619..117649742,117649827..117650016,117650104..117650156,117650717..117650777,117650871..117650952,117651089..117651138,117651235..117651321,117651444..117651520,117651676..117651706,…	+	Zm00001d030266	coding
	t400812	1	117623414..117623537,117624205..117624294,117624957..117625054,117625158..117625275,117627365..117627490,117629255..117629331,117629421..117629499,117649213..117649305,117649391..117649493,117649619..117649742,117649827..117650016,117650104..117650156,117650717..117650777,117650871..117650952,117651089..117651138,117651235..117651321,117651444..117651520,117651676..117651706,117653460..117653557,…	+	Zm00001d030266	coding
	t400813	1	117625156..117625275,117627365..117627490,117629255..117629331,117629421..117629499,117649213..117649305,117649391..117649493,117649619..117649742,117649827..117650016,117650104..117650156,117650717..117650777,117650871..117650952,117651089..117651138,117651235..117651321,117651444..117651520,117651676..117651706,117653460..117653557,117653642..117653723,117653833..117653993,117654107..117654227,…	+	Zm00001d030266	coding
	t400814	1	117627389..117627490,117629255..117629331,117629421..117629499,117649213..117649305,117649391..117649493,117649619..117649742,117649827..117650016,117650104..117650156,117650717..117650777,117650871..117650952,117651089..117651138,117651235..117651321,117651444..117651520,117651676..117651706,117653460..117653557,117653642..117653723,117653833..117653993,117654107..117654227,117659494..117659591,…	+	Zm00001d030266	coding
	t400815	1	117629235..117629331,117629421..117629499,117649213..117649305,117649391..117649493,117649619..117649742,117649827..117650016,117650104..117650156,117650717..117650777,117650871..117650952,117651089..117651138,117651235..117651321,117651444..117651520,117651676..117651706,117653460..117653557,117653642..117653723,117653833..117653993,117654107..117654227,117659494..117659591,117659680..117659770,…	+	Zm00001d030266	coding
	t400816	1	117649838..117650013,117650101..117650163,117650721..117650771,117650865..117650962,117651098..117651136,117651233..117651321,117651444..117651513,117651670..117651706,117653460..117653554,117653639..117653723,117653833..117653990,117654105..117654224,117659491..117659589,117659678..117659762,117659842..117660011,117660094..117660196,117667242..117667372,117667544..117667619,117667710..117667879,…	+	Zm00001d030266	coding
	t400817	1	117650101..117650156,117650717..117650777,117650871..117650952,117651089..117651138,117651235..117651321,117651444..117651520,117651676..117651706,117653460..117653557,117653642..117653723,117653833..117653993,117654107..117654227,117659494..117659591,117659680..117659770,117659848..117660008,117660090..117660199,117667249..117667380,117667551..117667619,117667710..117667887,117672023..117672143,…	+	Zm00001d030266	coding
	t400818	1	117650686..117650777,117650871..117650952,117651089..117651138,117651235..117651321,117651444..117651520,117651676..117651706,117653460..117653557,117653642..117653723,117653833..117653993,117654107..117654227,117659494..117659591,117659680..117659770,117659848..117660008,117660090..117660199,117667249..117667380,117667551..117667619,117667710..117667887,117672023..117672143,117676206..117676325,…	+	Zm00001d030266	coding
	t400819	1	117650709..117650777,117650871..117650952,117651089..117651138,117651235..117651321,117651444..117651520,117651676..117651706,117653460..117653557,117653642..117653723,117653833..117653993,117654107..117654227,117659494..117659591,117659680..117659770,117659848..117660008,117660090..117660199,117667249..117667380,117667551..117667619,117667710..117667887,117672023..117672143,117676206..117676325,…	+	Zm00001d030266	coding
	t400820	1	117650720..117650777,117650871..117650952,117651089..117651138,117651235..117651321,117651444..117651520,117651676..117651706,117653467..117653557,117653642..117653723,117653833..117653993,117654107..117654227,117659494..117659591,117659687..117659770,117659848..117660008,117660090..117660199,117667249..117667380,117667551..117667619,117667710..117667887,117672023..117672143,117676206..117676325,…	+	Zm00001d030266	coding
	t400821	1	117651082..117651138,117651235..117651321,117651444..117651520,117651676..117651706,117653460..117653557,117653642..117653723,117653833..117653993,117654107..117654227,117659494..117659591,117659680..117659770,117659848..117660008,117660090..117660199,117667249..117667380,117667551..117667619,117667710..117667887,117672023..117672143,117676206..117676325,117680257..117680381,117680464..117680544,…	+	Zm00001d030266	coding
	t400822	1	117651442..117651520,117651676..117651706,117653460..117653557,117653642..117653723,117653833..117653993,117654107..117654227,117659494..117659591,117659680..117659770,117659848..117660008,117660090..117660199,117667249..117667380,117667551..117667619,117667710..117667887,117672023..117672143,117676206..117676325,117680257..117680381,117680464..117680544,117680691..117680803,117681274..117681326,…	+	Zm00001d030266	coding
	t400823	1	117651546..117651589,117651676..117651706,117653460..117653557,117653642..117653723,117653833..117653993,117654107..117654227,117659494..117659591,117659680..117659770,117659848..117660008,117660090..117660199,117667249..117667380,117667551..117667619,117667710..117667887,117672023..117672143,117676206..117676325,117680257..117680353,117680464..117680544,117680691..117680803,117681274..117681326,…	+	Zm00001d030266	coding
	t400824	1	117651882..117653557,117653642..117653723,117653833..117653993,117654107..117654227,117659494..117659591,117659680..117659770,117659848..117660008,117660090..117660199,117667249..117667380,117667551..117667619,117667710..117667887,117672023..117672143,117676206..117676325,117680257..117680381,117680464..117680544,117680691..117680803,117681274..117681326,117684941..117685117,117685777..117685824,…	+	Zm00001d030266	coding
	t400825	1	117653458..117653557,117653642..117653723,117653833..117653993,117654107..117654227,117659494..117659591,117659680..117659770,117659848..117659906	+	Zm00001d030266	coding
	t400826	1	117653558..117653723,117653833..117653993,117654107..117654227,117659494..117659591,117659680..117659770,117659848..117660008,117660090..117660199,117667249..117667380,117667551..117667619,117667710..117667887,117672023..117672143,117676206..117676325,117680257..117680381,117680464..117680544,117680691..117680803,117681274..117681326,117684941..117685117,117685777..117685824,117685935..117686093,…	+	Zm00001d030266	coding
	t400827	1	117653831..117653993,117654107..117654227,117659494..117659591,117659680..117659770,117659848..117660008,117660090..117660199,117667249..117667380,117667551..117667619,117667710..117667887,117672023..117672143,117676206..117676325,117680257..117680381,117680464..117680544,117680691..117680803,117681274..117681326,117684941..117685117,117685777..117685824,117685935..117686093,117686176..117686289,…	+	Zm00001d030266	coding
	t400828	1	117654106..117654227,117659494..117659591,117659680..117659770,117659848..117660008,117660090..117660199,117667249..117667380,117667551..117667619,117667710..117667887,117672023..117672143,117676206..117676325,117680257..117680381,117680464..117680544,117680691..117680803,117681274..117681326,117684941..117685117,117685777..117685824,117685935..117686093,117686176..117686289,117686358..117686446,…	+	Zm00001d030266	coding
	t400829	1	117654114..117654227,117659494..117659591,117659680..117659770,117659848..117660008,117660090..117660199,117667249..117667380,117667551..117667619,117667710..117667887,117672023..117672143,117676206..117676325,117680257..117680381,117680464..117680544,117680691..117680803,117681274..117681326,117684941..117685117,117685777..117685824,117685935..117686093,117686176..117686289,117686358..117686446,…	+	Zm00001d030266	coding
	t400830	1	117659847..117660008,117660090..117660199,117667249..117667380,117667551..117667619,117667710..117667887,117672023..117672143,117676206..117676325,117680257..117680381,117680464..117680544,117680691..117680803,117681274..117681326,117684941..117685117,117685777..117685824,117685935..117686093,117686176..117686289,117686358..117686446,117686730..117686888,117688474..117688576,117688671..117688790,…	+	Zm00001d030266	coding
	t400831	1	117660158..117660199,117667249..117667380,117667551..117667619,117667710..117667887,117672023..117672143,117676206..117676325,117680257..117680381,117680464..117680544,117680691..117680803,117681274..117681326,117684941..117685010,117685181..117685824,117685935..117686093,117686176..117686289,117686358..117686446,117686730..117686888,117688474..117688576,117688671..117688790,117693878..117693928,…	+	Zm00001d030266	coding
	t400832	1	117672021..117672143,117676206..117680544,117680691..117682168	+	Zm00001d030266	coding
	t400833	1	117676231..117676325,117684941..117685117,117685777..117685824,117685935..117686093,117686176..117686289,117686358..117686446,117686730..117686888,117688474..117688576,117688671..117688790,117693878..117693928,117694024..117694206,117694432..117694908	+	Zm00001d030266	coding
	t400834	1	117688668..117688790,117693878..117693928,117694024..117694206,117694432..117694928	+	Zm00001d030266	coding
	t400836	1	117873517..117874098	-	Zm00001d030267	coding
	t400840	1	118296820..118297026	+	Zm00001d030274	coding
	t400851	1	11881252..11881854,11882933..11883012,11883239..11883339,11883638..11883707,11883790..11883883,11884124..11884172,11884493..11884643,11885984..11886040,11886445..11887552	+	Zm00001d027714	coding
	t400852	1	11881329..11881854,11882933..11883012,11883239..11883339,11883638..11883707,11883790..11884172,11884493..11886040,11886445..11887552	+	Zm00001d027714	coding
	t400853	1	118828597..118829981,118830092..118830160,118830379..118830474,118833441..118833506	-	Zm00001d030282	coding
	t400854	1	118828597..118829981,118830092..118830160,118830237..118830284,118830379..118830474,118830555..118830665,118841898..118841982,118842058..118842170,118842320..118842385,118842566..118842685,118842829..118842876,118857626..118857697,118867714..118867773,118867858..118867926,118872581..118872717,118873215..118873434,118873684..118873740,118873814..118873879,118874134..118874217,118874310..118874477,…	-	Zm00001d030282	coding
	t400855	1	118828597..118829981,118830092..118830160,118830237..118830284,118830379..118830474,118830555..118830665,118841898..118841982,118842058..118842170,118842320..118842385,118842566..118842685,118842829..118842876,118857626..118857697,118867714..118867773,118867858..118867926,118872581..118872717,118873215..118873434,118873684..118873740,118873814..118873879,118874134..118874217,118874310..118874477,…	-	Zm00001d030282	coding
	t400856	1	118828598..118828840,118828910..118829981,118830092..118830160,118830379..118830474,118833441..118833506	-	Zm00001d030282	coding
	t400857	1	118828598..118828840,118828910..118829981,118830092..118830160,118830237..118830284,118830379..118830474,118830555..118830665,118841898..118841982,118842058..118842170,118842320..118842385,118842566..118842685,118842829..118842876,118857626..118857697,118867714..118867773,118867858..118867926,118872581..118872717,118873215..118873434,118873684..118873740,118873814..118873879,118874134..118874217,…	-	Zm00001d030282	coding
	t400858	1	118828598..118828840,118828910..118829981,118830092..118830160,118830237..118830284,118830379..118830474,118830555..118830665,118841898..118841982,118842058..118842170,118842320..118842385,118842566..118842685,118842829..118842876,118857626..118857697,118867714..118867773,118867858..118867888,118872581..118873434,118873684..118873740,118874134..118874217,118874310..118874477,118874554..118874647,…	-	Zm00001d030282	coding
	t400859	1	118829607..118829981,118830092..118830160,118830237..118830284,118830379..118830474,118830555..118830665,118841898..118841982,118842058..118842170,118842320..118842385,118842566..118842685,118842829..118842876,118857626..118857697,118867714..118867773,118867858..118867926,118872581..118872723,118873215..118873434,118873684..118873740,118873814..118873879,118874134..118874217,118874310..118874477,…	-	Zm00001d030282	coding
	t400860	1	118829610..118829981,118830092..118830160,118830237..118830284,118830379..118830474,118830555..118830665,118841898..118841982,118842058..118842170,118842320..118842385,118842566..118842685,118842829..118842876,118857626..118857697,118867714..118867773,118867858..118867926,118872581..118872717,118873215..118873434,118873684..118873740,118873814..118873879,118874134..118874217,118874310..118874477,…	-	Zm00001d030282	coding
	t400861	1	118829617..118829981,118830092..118830160,118830237..118830284,118830379..118830474,118830555..118830665,118841898..118841982,118842058..118842170,118842320..118842385,118842566..118842685,118842829..118842876,118857626..118857697,118867714..118867773,118867858..118867926,118872581..118872717,118873215..118873434,118873684..118873740,118873814..118873879,118874134..118874217,118874310..118874477,…	-	Zm00001d030282	coding
	t400862	1	118829619..118829981,118830092..118830160,118830237..118830284,118830379..118830474,118830555..118830665,118841898..118841982,118842058..118842170,118842320..118842385,118842566..118842685,118842829..118842876,118857626..118857697,118867714..118867773,118867858..118867926,118872581..118873434,118873684..118873740,118873814..118873879,118874134..118874217,118874310..118874477,118874554..118874647,…	-	Zm00001d030282	coding
	t400863	1	118829619..118829981,118830092..118830160,118830237..118830284,118830379..118830474,118830555..118830665,118841898..118841982,118842058..118842170,118842320..118842385,118842566..118842685,118842829..118842876,118857626..118857697,118867714..118867773,118867858..118867926,118872581..118872717,118873215..118873434,118873684..118873740,118873814..118873879,118874134..118874217,118874310..118874477,…	-	Zm00001d030282	coding
	t400864	1	118829621..118829981,118830092..118830160,118830237..118830284,118830379..118830474,118830555..118830665,118841898..118841982,118842058..118842170,118842320..118842385,118842566..118842685,118842829..118842876,118857626..118857697,118867714..118867773,118867858..118867888,118872581..118873434,118873684..118873740,118873814..118873879,118874134..118874217,118874310..118874477,118874554..118874647,…	-	Zm00001d030282	coding
	t400865	1	118829624..118829981,118830092..118830160,118830237..118830284,118830379..118830474,118830555..118830665,118841898..118841982,118842058..118842170,118842320..118842385,118842566..118842685,118842829..118842876,118857626..118857697,118867714..118867773,118867858..118867926,118872581..118873179,118873215..118873434,118873684..118873740,118873814..118873879,118874134..118874217,118874310..118874477,…	-	Zm00001d030282	coding
	t400866	1	118829626..118829981,118830092..118830160,118830237..118830284,118830379..118830474,118830555..118830665,118841898..118841982,118842058..118842170,118842320..118842385,118842566..118842685,118842829..118842876,118857626..118857697,118867714..118867773,118867858..118867926,118872581..118872717,118873215..118873434,118873684..118873740,118873814..118873879,118874134..118874217,118874310..118874477,…	-	Zm00001d030282	coding
	t400867	1	118829659..118829981,118830092..118830160,118830237..118830284,118830379..118830474,118830555..118830665,118841898..118841982,118842058..118842170,118842320..118842385,118842566..118842685,118842829..118842876,118857626..118857697,118867714..118867773,118867858..118867926,118872581..118873434,118873684..118873740,118873814..118873879,118874134..118874217,118874310..118874477,118874554..118874647,…	-	Zm00001d030282	coding
	t400868	1	118829660..118829981,118830092..118830160,118830237..118830284,118830379..118830474,118830555..118830665,118841898..118841982,118842058..118842170,118842320..118842385,118842566..118842685,118842829..118842876,118857626..118857697,118867714..118867773,118867858..118867926,118872581..118872717,118873215..118873434,118873684..118873740,118873814..118874217,118874310..118874477,118874554..118874647,…	-	Zm00001d030282	coding
	t400869	1	118829660..118829981,118830092..118830160,118830237..118830284,118830379..118830474,118830555..118830665,118841898..118841982,118842058..118842170,118842320..118842385,118842566..118842685,118842829..118842876,118857626..118857697,118867714..118867773,118867858..118867926,118872581..118872717,118873215..118873434,118873684..118873740,118873814..118873879,118874134..118874217,118874310..118874477,…	-	Zm00001d030282	coding
	t400870	1	118829664..118829981,118830092..118830160,118830237..118830284,118830379..118830474,118830555..118830665,118841898..118841982,118842058..118842170,118842320..118842385,118842566..118842685,118842829..118842876,118857626..118857697,118867714..118867773,118867858..118867926,118872581..118872717,118873215..118873434,118873684..118873740,118873814..118873879,118874134..118874217,118874310..118874477,…	-	Zm00001d030282	coding
	t400871	1	118829672..118829981,118830092..118830160,118830237..118830284,118830379..118830474,118830555..118830665,118841898..118841982,118842058..118842170,118842320..118842385,118842566..118842685,118842829..118842876,118857626..118857697,118867714..118867773,118867858..118867926,118872581..118872717,118873215..118873434,118873684..118873740,118873814..118873879,118874134..118874217,118874310..118874477,…	-	Zm00001d030282	coding
	t400872	1	118829676..118829981,118830092..118830160,118830237..118830474,118830555..118830665,118841898..118841982,118842058..118842170,118842320..118842385,118842566..118842685,118842829..118842876,118857626..118857697,118867714..118867773,118867858..118867926,118872581..118873434,118873684..118873740,118873814..118874217,118874310..118874477,118874554..118874647,118874739..118874839,118875026..118875101	-	Zm00001d030282	coding
	t400873	1	118829676..118829981,118830092..118830160,118830237..118830284,118830379..118830474,118830555..118830665,118841898..118841982,118842058..118842170,118842320..118842385,118842566..118842685,118842829..118842876,118857626..118857697,118867714..118867773,118867858..118867926,118872581..118872717,118873213..118873434,118873684..118873740,118873814..118873879,118874134..118874217,118874310..118874477,…	-	Zm00001d030282	coding
	t400874	1	118829676..118829981,118830092..118830160,118830237..118830284,118830379..118830474,118830555..118830665,118841898..118841982,118842058..118842170,118842320..118842385,118842566..118842685,118842829..118842876,118857626..118857697,118867714..118867773,118867858..118867926,118872581..118872753,118873215..118873434,118873684..118873740,118873814..118873879,118874134..118874217,118874310..118874477,…	-	Zm00001d030282	coding
	t400875	1	118829676..118829981,118830092..118830160,118830237..118830284,118830379..118830474,118830555..118830665,118841898..118841982,118842058..118842170,118842320..118842385,118842566..118842685,118842829..118842876,118857626..118857697,118867714..118867773,118867858..118867926,118872581..118872712,118873215..118873434,118873684..118873740,118873814..118873879,118874134..118874217,118874310..118874477,…	-	Zm00001d030282	coding
	t400876	1	118829677..118829981,118830092..118830160,118830237..118830284,118830379..118830474,118830555..118830665,118841898..118841982,118842058..118842170,118842320..118842385,118842566..118842685,118842829..118842876,118857626..118857697,118867714..118867773,118867858..118867926,118873215..118873434,118873684..118873740,118874134..118874217,118874310..118874477,118874554..118874647,118874739..118874839,…	-	Zm00001d030282	coding
	t400877	1	118829677..118829981,118830092..118830160,118830237..118830284,118830379..118830474,118830555..118830665,118841898..118841982,118842058..118842170,118842320..118842385,118842566..118842685,118842829..118842876,118857626..118857697,118867714..118867773,118867858..118867926,118872581..118872717,118873211..118873434,118873684..118873740,118873814..118873879,118874134..118874217,118874310..118874477,…	-	Zm00001d030282	coding
	t400878	1	118829677..118829981,118830092..118830160,118830237..118830284,118830379..118830474,118830555..118830665,118841898..118841982,118842058..118842170,118842320..118842385,118842566..118842685,118842829..118842876,118857626..118857697,118867714..118867773,118867858..118867926,118873215..118873434,118873684..118873740,118873814..118873879,118874134..118874217,118874310..118874477,118874554..118874647,…	-	Zm00001d030282	coding
	t400879	1	118829680..118829981,118830092..118830160,118830237..118830284,118830379..118830474,118830555..118830665,118841898..118841982,118842058..118842170,118842320..118842385,118842566..118842685,118842829..118842876,118857626..118857697,118867714..118867773,118867858..118867926,118872581..118872717,118873215..118873434,118873684..118873740,118873814..118873879,118874134..118874217,118874310..118874477,…	-	Zm00001d030282	coding
	t400880	1	118829731..118829981,118830092..118830160,118830237..118830284,118830379..118830474,118830555..118830665,118841898..118841982,118842058..118842170,118842320..118842385,118842566..118842685,118842829..118842876,118857626..118857697,118867714..118867773,118867858..118867926,118872581..118872717,118873215..118873434,118873684..118873740,118873814..118873879,118874134..118874217,118874310..118874477,…	-	Zm00001d030282	coding
	t400881	1	118829731..118829981,118830092..118830160,118830237..118830284,118830379..118830474,118830555..118830665,118841898..118841982,118842058..118842170,118842320..118842385,118842566..118842685,118842829..118842876,118857626..118857697,118867714..118867773,118867858..118867926,118872581..118872717,118873215..118873434,118873684..118873740,118873814..118873879,118874134..118874217,118874310..118874477,…	-	Zm00001d030282	coding
	t400882	1	118841868..118841982,118842058..118842170,118842320..118842409,118842566..118842760	-	Zm00001d030282	coding
	t400883	1	119480815..119481202,119481707..119481775,119481865..119481912,119482009..119482104,119482186..119482296,119482379..119482463,119482559..119482671,119483308..119483373,119483597..119483716,119483843..119483890,119483985..119484056,119485740..119485808,119486526..119486662,119486860..119487079,119487386..119487442,119487510..119487575,119487873..119487956,119488042..119488212,119488318..119488411,…	-	Zm00001d030285	coding
	t400884	1	119480815..119481202,119481707..119481775,119481865..119481912,119482009..119482104,119482186..119482296,119482379..119482463,119482559..119482671,119483308..119483373,119483597..119483716,119483843..119483890,119483985..119484056,119485596..119485655,119485740..119485808,119486526..119486662,119486860..119487079,119487386..119487442,119487873..119487956,119488042..119488212,119488318..119488411,…	-	Zm00001d030285	coding
	t400885	1	119480815..119481202,119481707..119481775,119481865..119481912,119482009..119482104,119482186..119482296,119482379..119482463,119482559..119482671,119483308..119483373,119483597..119483716,119483843..119483890,119483985..119484056,119485596..119485655,119485740..119485808,119486526..119486662,119486860..119487079,119487386..119487442,119487510..119487575,119487873..119487956,119488042..119488212,…	-	Zm00001d030285	coding
	t400886	1	119480826..119481202,119481707..119481775,119481865..119481912,119482009..119482104,119482186..119482296,119482379..119482463,119482559..119482671,119483308..119483373,119483597..119483716,119483843..119483890,119483985..119485655,119485740..119485808,119486526..119486662,119486860..119487079,119487386..119487442,119487510..119487575,119487873..119487956,119488042..119488212,119488318..119488411,…	-	Zm00001d030285	coding
	t400887	1	119480915..119481202,119481707..119481775,119481865..119481912,119482009..119482104,119482186..119482296,119482379..119482463,119482559..119482671,119483308..119483373,119483597..119483716,119483843..119483890,119483985..119484056,119485596..119485655,119485740..119485808,119486526..119486662,119486860..119487079,119487386..119487442,119487510..119487575,119487873..119487956,119488042..119488212,…	-	Zm00001d030285	coding
	t400888	1	11952380..11952693,11953217..11953317,11953413..11953571,11954056..11954241,11955007..11955228,11955327..11955480,11955851..11956000,11956812..11956900,11957875..11958087,11958762..11958843,11966200..11966369,11966513..11966692,11968839..11968952,11969074..11969199,11969271..11969400,11981214..11981306,11982613..11982738,11983401..11983526,11983716..11983859,11984036..11984164,11984237..11984542	+	Zm00001d027715	coding
	t400889	1	11952380..11952693,11953217..11953317,11953413..11953571,11954056..11954241,11955007..11955228,11955327..11955480,11955851..11956000,11956812..11956900,11957875..11958087,11966510..11966692,11968839..11968952,11969074..11969199,11969271..11969400,11981214..11981306,11982613..11982738,11983401..11983526,11983716..11983859,11984036..11984164,11984237..11984542	+	Zm00001d027715	coding
	t400890	1	11952380..11952693,11953217..11953317,11953413..11953535,11954056..11954241,11955007..11955228,11955327..11955480,11955851..11956000,11956812..11956900,11957875..11958087,11966235..11966369,11966513..11966692,11968839..11968952,11969074..11969199,11969271..11969400,11981214..11981306,11982613..11982738,11983401..11983526,11983716..11983859,11984036..11984164,11984237..11984542	+	Zm00001d027715	coding
	t400891	1	11952458..11952693,11953217..11953317,11953413..11953535,11954056..11954241,11955007..11955072	+	Zm00001d027715	coding
	t400896	1	11981212..11981306,11982613..11982738,11983401..11983526,11983716..11983859,11984043..11984164,11984237..11984458	+	Zm00001d027715	coding
	t400897	1	119840788..119841823,119842264..119842363,119845560..119845854,119845936..119846142,119846218..119846332,119847073..119847178,119847318..119847431,119847564..119847709	-	Zm00001d030290	coding
	t400898	1	119840788..119841823,119845565..119845854,119845936..119846142,119846218..119846332,119847073..119847178,119847318..119847431,119847564..119847803	-	Zm00001d030290	coding
	t400904	1	120673742..120674276,120674456..120674630,120674720..120674878,120675143..120675239,120675432..120675502,120676080..120676131,120676492..120676540,120684877..120685014,120685823..120685942,120686026..120686381	+	Zm00001d030299	coding
	t400905	1	120682530..120685014,120685462..120685503,120685823..120685942,120686026..120686216	+	Zm00001d030299	coding
	t400913	1	121005848..121006609,121007278..121007974,121008082..121008389	-	Zm00001d030303	coding
	t400915	1	121172256..121172456,121173123..121173143,121173713..121174233	+	Zm00001d030304	coding
	t400916	1	121172262..121173146,121173716..121174236	+	Zm00001d030304	coding
	t400929	1	12139063..12139373,12139460..12139619	-	Zm00001d027720	coding
	t400930	1	12140948..12141940,12146271..12146615	-	Zm00001d027721	coding
	t400934	1	12170863..12171245,12171378..12172078,12172604..12173052,12173911..12174017,12174281..12174352,12174581..12174687,12175011..12175121	+	Zm00001d027722	coding
	t400935	1	12170863..12171245,12171378..12172078,12172604..12173052,12173911..12174017,12174581..12174687,12175011..12175121	+	Zm00001d027722	coding
	t400936	1	12171285..12172078,12172604..12173052,12173911..12174017,12174281..12174352,12174581..12174687,12175011..12175121	+	Zm00001d027722	coding
	t400937	1	12176198..12176690,12176779..12176886,12177603..12177887,12178008..12178295,12178382..12178702,12178780..12178963,12179046..12179201,12180010..12180632	-	Zm00001d027723	coding
	t400938	1	12176198..12176690,12176779..12176886,12177603..12177887,12178008..12178295,12178382..12178702,12178780..12178963,12179046..12179201,12181547..12181773,12181865..12181935,12182042..12182441	-	Zm00001d027723	coding
	t400945	1	121820597..121821333,121821658..121821836	-	Zm00001d030314	coding
	t400946	1	122018879..122019080,122019237..122020803	+	Zm00001d030316	coding
	t400947	1	122082952..122083648,122083835..122084098	-	Zm00001d030317	coding
	t400949	1	122199005..122199695,122199796..122202892	-	Zm00001d030323	coding
	t400950	1	1226063..1227701,1227913..1228170,1230811..1231037,1231135..1232546,1233331..1233447,1233552..1233695,1234725..1236227	-	Zm00001d027276	coding
	t400951	1	122695681..122697569,122697734..122697988	-	Zm00001d030328	coding
	t400952	1	122696170..122697586,122697685..122697988	-	Zm00001d030328	coding
	t400953	1	122696200..122697654,122697734..122697988	-	Zm00001d030328	coding
	t400954	1	122753347..122753682	-	Zm00001d030329	coding
	t400960	1	12288610..12289360,12289990..12290145,12290683..12290841,12290914..12290997,12291134..12291213,12291319..12291369,12291825..12291924,12292149..12292231,12292364..12292409,12292859..12293020,12293130..12293399,12293475..12293549,12293780..12293856,12294516..12295367,12295879..12296197	+	Zm00001d027726	coding
	t400961	1	12288610..12289360,12289990..12290145,12290683..12290841,12290914..12290997,12291134..12291213,12291319..12291369,12291825..12291924,12292149..12292231,12292364..12292409,12292674..12292761,12292851..12293020,12293130..12293399,12293475..12293549,12295925..12296555	+	Zm00001d027726	coding
	t400962	1	12288610..12289360,12289990..12290145,12290683..12290841,12290914..12290997,12291134..12291213,12291319..12291369,12291825..12291924,12292149..12292231,12292364..12292409,12292859..12293020,12293130..12293399,12293475..12293549,12294499..12295338,12295925..12296582	+	Zm00001d027726	coding
	t400963	1	12288744..12289356,12289990..12290145,12290683..12290841,12290914..12290997,12291134..12291213,12291319..12291369,12291825..12291924,12292149..12292231,12292364..12292409,12292674..12292761,12292851..12293020,12293130..12293399,12293475..12293549,12293846..12295841	+	Zm00001d027726	coding
	t400964	1	12288784..12289360,12289990..12290145,12290683..12290841,12290914..12290997,12291134..12291213,12291319..12291369,12291825..12291924,12292149..12292231,12292364..12292409,12292674..12292761,12292851..12293020,12293130..12293399,12293475..12293549,12295925..12295982,12296074..12296361	+	Zm00001d027726	coding
	t400965	1	12288839..12289360,12289990..12290145,12290683..12290841,12290914..12290997,12291134..12291213,12291319..12291369,12291825..12291924,12292149..12292231,12292364..12292409,12292674..12292761,12292851..12293020,12293130..12293399,12293475..12296555	+	Zm00001d027726	coding
	t400966	1	12288843..12289360,12289990..12290145,12290683..12290841,12290914..12290997,12291134..12291213,12291319..12291369,12291825..12291924,12292149..12292231,12292364..12292409,12292674..12292761,12292851..12293020,12293130..12293399,12293475..12293549,12293846..12295849	+	Zm00001d027726	coding
	t400967	1	12288844..12289360,12289990..12290145,12290683..12290841,12290914..12290997,12291134..12291218,12291319..12291372,12291834..12291924,12292149..12292231,12292364..12292409,12292674..12292761,12292851..12293020,12293130..12293399,12293475..12296576	+	Zm00001d027726	coding
	t400968	1	12290708..12290841,12290914..12290997,12291134..12291213,12291319..12292231,12292364..12292409,12292674..12292761,12292851..12293020,12293130..12295850	+	Zm00001d027726	coding
	t400975	1	12335763..12336169,12336304..12336597,12336688..12336915,12337955..12338020,12338957..12339358,12339432..12339543,12339974..12340059,12340135..12340666	+	Zm00001d027728	coding
	t400976	1	123359112..123359663	-	Zm00001d030339	coding
	t400977	1	123383744..123383860,123384042..123384667,123384786..123384993,123385580..123387136,123387767..123388148,123388448..123388506,123389443..123389550,123392911..123393094,123393337..123393531,123393793..123393956,123395112..123395219,123396444..123396548,123401298..123401405,123401485..123401628,123401893..123402021,123405861..123405870,123405964..123406053,123406273..123406344,123410168..123410278,…	-	Zm00001d030340	coding
	t400978	1	123383744..123383860,123384042..123384667,123384786..123384993,123385580..123387115,123387767..123388148,123388448..123388506,123389443..123389550,123392860..123393094,123393337..123393531,123393793..123393956,123394834..123394944,123395112..123395219,123396444..123396548,123401298..123401405,123401485..123401628,123401893..123402041,123405968..123406053,123406273..123406344,123410168..123410278,…	-	Zm00001d030340	coding
	t400979	1	123383978..123384667,123384786..123384993,123385580..123387115,123387767..123388148,123388448..123388506,123389443..123389550,123392860..123393094,123393337..123393531,123393793..123393956,123394834..123394944,123395112..123395219,123396444..123396548,123401298..123401405,123401485..123401628,123401893..123402041,123405968..123406053,123406273..123406344,123410168..123410278,123410350..123410435,…	-	Zm00001d030340	coding
	t400980	1	123383978..123384667,123384786..123384993,123385580..123387115,123387767..123388148,123388448..123388506,123389443..123389550,123392860..123393094,123393337..123393531,123393793..123393956,123394834..123394944,123395112..123395219,123396444..123396548,123401298..123401405,123401485..123401628,123401893..123402041,123405968..123406053,123406273..123406344,123410168..123410278,123410350..123410435,…	-	Zm00001d030340	coding
	t400981	1	123383978..123384667,123384786..123384993,123385580..123387136,123387767..123388148,123388448..123388506,123389443..123389550,123392860..123393094,123393337..123393531,123393793..123393956,123394834..123394944,123395112..123395219,123396444..123396548,123401298..123401405,123401485..123401628,123401893..123402041,123405968..123406053,123406273..123406344,123410168..123410278,123410350..123410435,…	-	Zm00001d030340	coding
	t400982	1	123383978..123384667,123384786..123384993,123385580..123387115,123387767..123388148,123388448..123388506,123389443..123389550,123392860..123393113,123393337..123393531,123393793..123393956,123394834..123394944,123395112..123395219,123396444..123396548,123401298..123401405,123401485..123401628,123401893..123402041,123405968..123406053,123406273..123406344,123410168..123410278,123410350..123410435,…	-	Zm00001d030340	coding
	t400983	1	123383979..123384667,123384786..123384993,123385580..123387115,123387767..123388148,123388448..123388506,123389443..123389550,123392860..123393094,123393337..123393531,123393793..123393956,123394834..123394944,123395112..123395219,123401298..123401405,123401485..123401628,123401893..123402041,123405968..123406053,123406273..123406344,123410168..123410278,123410350..123410435,123410650..123410769,…	-	Zm00001d030340	coding
	t400984	1	123383981..123384667,123384786..123384993,123385580..123387115,123387767..123388148,123388448..123388506,123389443..123389550,123392860..123393094,123393337..123393531,123393793..123393956,123394834..123394944,123395112..123395219,123396444..123396548,123401298..123401405,123401485..123401628,123401893..123402041,123405968..123406053,123406273..123406344,123410168..123410278,123410350..123410435,…	-	Zm00001d030340	coding
	t400985	1	123384020..123384667,123384786..123384993,123385580..123387115,123387767..123388148,123388448..123388506,123389443..123389550,123392860..123393094,123393337..123393531,123393793..123393956,123394834..123394944,123395112..123395219,123396444..123396548,123401298..123401405,123401485..123401628,123401893..123402041,123405968..123406053,123406273..123406344,123410168..123410278,123410350..123410435,…	-	Zm00001d030340	coding
	t400986	1	123384026..123384667,123384786..123384993,123385580..123387115,123387767..123388148,123388448..123388506,123389443..123389550,123392860..123393094,123393337..123393531,123393793..123393956,123394834..123394944,123395112..123395219,123396444..123396548,123401298..123401405,123401485..123401628,123401893..123402041,123405968..123406053,123406273..123406344,123410168..123410282	-	Zm00001d030340	coding
	t400987	1	123384040..123384667,123384786..123384993,123385580..123387115,123387767..123388148,123388448..123388506,123389443..123389550,123392860..123393094,123393337..123393531,123393793..123393956,123394834..123394944,123395112..123395219,123396444..123396548,123401298..123401405,123401485..123401628,123401893..123402041,123405968..123406053,123406273..123406344,123410168..123410278,123410350..123410435,…	-	Zm00001d030340	coding
	t400988	1	123384042..123384667,123384786..123384993,123385580..123387115,123387767..123388148,123388448..123388506,123389443..123390748	-	Zm00001d030340	coding
	t400989	1	123384050..123384667,123384786..123384993,123385580..123387115,123387767..123388148,123388448..123388506,123389443..123389550,123392860..123393094,123393337..123393531,123393793..123393956,123394834..123394944,123395112..123395219,123396444..123396548,123401298..123401405,123401485..123401628,123401893..123402041,123405968..123406053,123406273..123406381,123410350..123410435,123410650..123410769,…	-	Zm00001d030340	coding
	t400990	1	123384051..123384667,123384786..123384993,123385580..123387115,123387767..123388148,123388448..123388506,123389443..123389550,123392860..123393094,123393337..123393531,123393793..123393956,123394834..123394944,123395112..123395219,123396444..123396548,123401298..123401405,123401485..123401628,123401893..123402041,123405968..123406053,123406273..123406344,123410168..123410278,123410350..123410435,…	-	Zm00001d030340	coding
	t400991	1	123384067..123384667,123384786..123384993,123385580..123387115,123387767..123388148,123388448..123388506,123389443..123389550,123392860..123393094,123393337..123393531,123393793..123393956,123394378..123394468	-	Zm00001d030340	coding
	t400992	1	123384071..123384667,123384786..123384993,123385580..123387136,123387767..123388148,123388448..123388506,123389443..123389550,123392860..123393094,123393337..123393531,123393793..123393956,123394834..123394944,123395112..123395219,123396444..123396548,123401298..123401405,123401485..123401628,123401893..123402041,123405968..123406053,123406273..123406344,123410168..123410278,123410350..123410435,…	-	Zm00001d030340	coding
	t400993	1	123384072..123384667,123384786..123384993,123385580..123387115,123387767..123388148,123388448..123388506,123389443..123389550,123392860..123393094,123393793..123393956,123394834..123394944,123395112..123395219,123396444..123396548,123401298..123401405,123401485..123401628,123401893..123402041,123405968..123406053,123406273..123406344,123410168..123410278,123410350..123410435,123410650..123410769,…	-	Zm00001d030340	coding
	t400994	1	123384083..123384667,123384786..123384993,123385580..123387115,123387493..123387556,123387767..123388148,123388448..123388506,123389443..123389550,123392860..123393094,123393337..123393531,123393793..123393956,123394834..123394944,123395112..123395219,123396444..123396548,123401298..123401405,123401485..123401628,123401893..123402041,123405968..123406053,123406273..123406344,123410168..123410278,…	-	Zm00001d030340	coding
	t400995	1	123384084..123384667,123384786..123384993,123385580..123387126,123387767..123388148,123388448..123388506,123389443..123389550,123392860..123393094,123393337..123393531,123393793..123393956,123394834..123394944,123395112..123395219,123396444..123396548,123401298..123401405,123401485..123401628,123401893..123402041,123405968..123406053,123406273..123406344,123410168..123410278,123410574..123410769,…	-	Zm00001d030340	coding
	t400996	1	123384100..123384667,123384786..123384993,123385580..123387136,123387767..123388148,123388448..123388506,123389443..123389550,123392860..123393094,123393337..123393531,123393793..123393956,123394834..123394944,123395112..123395219,123396444..123396548,123401298..123401405,123401485..123401628,123401893..123402041,123405968..123406053,123406273..123406344,123410168..123410278,123410650..123410769,…	-	Zm00001d030340	coding
	t400997	1	123384103..123384667,123384786..123384993,123385580..123387115,123387767..123388148,123388448..123388506,123389443..123389550,123392860..123393094,123393337..123393531,123393793..123393956,123394834..123394944,123395112..123395219,123396444..123396548,123401298..123401405,123401485..123401628,123401893..123402041,123405968..123406053,123406273..123406344,123410168..123410278,123410350..123410435,…	-	Zm00001d030340	coding
	t400998	1	123384103..123384667,123384786..123384993,123385580..123388148,123388448..123388506,123389443..123389550,123392860..123393531,123393793..123393956,123394834..123394944,123395112..123395219,123396444..123396548,123401298..123401405,123401485..123401628,123401893..123402041,123405968..123406053,123406273..123406344,123410168..123410278,123410350..123410435,123410650..123410769,123422367..123422568,…	-	Zm00001d030340	coding
	t400999	1	123384103..123384667,123384786..123384993,123385580..123387115,123387767..123388148,123388448..123388506,123389443..123389550,123392860..123393094,123393337..123393531,123393793..123393956,123394834..123394944,123395112..123395219,123396444..123396548,123401298..123401405,123401485..123401628,123401893..123402041,123405968..123406053,123406273..123406344,123410168..123410278,123410350..123410435,…	-	Zm00001d030340	coding
	t401000	1	123384103..123384667,123384786..123384993,123385580..123387115,123387767..123388148,123388448..123388506,123389443..123389550,123392860..123393094,123393337..123393531,123393793..123393942,123394834..123394944,123395112..123395219,123396444..123396548,123401298..123401405,123401485..123401628,123401893..123402041,123405968..123406053,123406273..123406344,123410168..123410278,123410350..123410435,…	-	Zm00001d030340	coding
	t401001	1	123384104..123384667,123384786..123384993,123385580..123387115,123387767..123388148,123388448..123388506,123389443..123389550,123392860..123393094,123393337..123393531,123393793..123393956,123394834..123394944,123395112..123395219,123396444..123396548,123401298..123401405,123401485..123401628,123401893..123402041,123405968..123406053,123406273..123406344,123410168..123410278,123410350..123410435,…	-	Zm00001d030340	coding
	t401002	1	123384105..123384667,123384786..123384993,123385580..123387115,123387225..123387722,123387757..123388148,123388448..123388506,123389443..123390748	-	Zm00001d030340	coding
	t401003	1	123384105..123384667,123384786..123384993,123385580..123387115,123387767..123388148,123388448..123388506,123389443..123389550,123392860..123393094,123393337..123393531,123393793..123393956,123394834..123394944,123395112..123395219,123396444..123396548,123401298..123401405,123401485..123401628,123401893..123402041,123405968..123406053,123406273..123406344,123410168..123410278,123410350..123410435,…	-	Zm00001d030340	coding
	t401004	1	123384105..123384667,123384786..123384993,123385580..123387115,123387767..123388148,123388448..123388506,123389443..123389550,123392860..123393094,123393337..123393531,123393793..123393956,123394834..123394944,123395112..123395219,123396444..123396548,123401298..123401405,123401485..123401628,123401893..123402041,123405968..123406053,123406273..123406344,123410168..123410180,123410263..123410278,…	-	Zm00001d030340	coding
	t401005	1	123384106..123384667,123384786..123384993,123385580..123387132,123387767..123388148,123388448..123388506,123389443..123389550,123392860..123393094,123393337..123393531,123393793..123393956,123394834..123394944,123395112..123395219,123396444..123396548,123401298..123401405,123401485..123401628,123401893..123402041,123405968..123406053,123406273..123406344,123410168..123410278,123410350..123410435,…	-	Zm00001d030340	coding
	t401006	1	123384106..123384667,123384786..123384993,123385580..123387115,123387767..123388148,123388448..123388506,123389443..123389550,123392860..123393094,123393337..123393531,123393793..123393956,123394834..123394944,123395112..123395219,123396444..123396548,123401298..123401405,123401485..123401628,123401893..123402041,123405968..123406053,123406273..123406344,123410168..123410278,123410350..123410435,…	-	Zm00001d030340	coding
	t401007	1	123384107..123384667,123384786..123384993,123385580..123387115,123387767..123388148,123388448..123388506,123389443..123389550,123392860..123393094,123393337..123393531,123393793..123393956,123394834..123394944,123395112..123395219,123396444..123396548,123401298..123401405,123401485..123401628,123401893..123402041,123405968..123406053,123406273..123406344,123410168..123410278,123410350..123410435,…	-	Zm00001d030340	coding
	t401008	1	123384107..123384667,123384786..123384993,123385580..123387115,123387767..123388148,123388448..123388506,123389443..123389550,123392860..123393094,123393337..123393531,123393793..123393956,123394834..123394944,123395112..123395219,123396444..123396548,123401298..123401405,123401485..123401628,123401893..123402041,123405968..123406053,123406273..123406344,123410168..123410278,123410650..123410769,…	-	Zm00001d030340	coding
	t401009	1	123384108..123384667,123384786..123384993,123385580..123387115,123387767..123388148,123388448..123388506,123389443..123389550,123392860..123393094,123393337..123393531,123393793..123393956,123394834..123394944,123395112..123395219,123396444..123396548,123401298..123401405,123401485..123401628,123401893..123402041,123405968..123406053,123406273..123406344,123410168..123410278,123410350..123410435,…	-	Zm00001d030340	coding
	t401010	1	123384152..123384667,123384786..123384993,123385580..123388148,123388448..123388506,123389443..123390748	-	Zm00001d030340	coding
	t401011	1	123384527..123384667,123384786..123384993,123385580..123387115,123387767..123388148,123388448..123388506,123389443..123389550,123392860..123393094,123393337..123393531,123393793..123393956,123394834..123394944,123395112..123395219,123396444..123396548,123401298..123401405,123401485..123401628,123401893..123402041,123405968..123406053,123406273..123406344,123410168..123410278,123410350..123410435,…	-	Zm00001d030340	coding
	t401012	1	123384528..123384667,123384786..123384993,123385580..123387115,123387767..123388148,123388448..123388506,123389443..123389550,123392860..123393094,123393337..123393531,123393793..123393956,123394834..123394944,123395112..123395219,123396444..123396548,123401298..123401405,123401485..123401628,123401893..123403091	-	Zm00001d030340	coding
	t401013	1	123386081..123387115,123387767..123388148,123388448..123388506,123389443..123389550,123392860..123393094,123393337..123393531,123393793..123393956,123394834..123394944,123395112..123395219,123396444..123396548,123401298..123401405,123401485..123401628,123401893..123402041,123405968..123406053,123406273..123406344,123410168..123410278,123410350..123410435,123410650..123410769,123422367..123422568,…	-	Zm00001d030340	coding
	t401014	1	123402454..123406053,123406273..123406344,123410168..123410278,123410350..123410435,123410650..123410769,123422367..123422568,123423174..123423331,123423414..123423473,123424161..123424238,123430788..123430886,123430967..123431126,123431231..123431388,123431477..123431617,123433241..123433372	-	Zm00001d030340	coding
	t401015	1	12340668..12341162,12341242..12341682,12341807..12342288	-	Zm00001d027729	coding
	t401016	1	123440640..123440945,123441020..123441535,123441685..123442873,123442969..123443087,123443174..123443327,123463609..123463706	+	Zm00001d030341	coding
	t401017	1	123464937..123465179,123467289..123467462,123467541..123467804	-	Zm00001d030342	coding
	t401018	1	12354762..12355412,12355496..12355642,12355731..12355943,12356032..12356610,12356991..12357530,12358042..12358115,12358268..12358385,12358513..12358780	-	Zm00001d027731	coding
	t401019	1	12354762..12355412,12355496..12355642,12355731..12355943,12356032..12356610,12356991..12357530,12358042..12358115,12358268..12358388,12358513..12358601,12359031..12359142	-	Zm00001d027731	coding
	t401020	1	12354762..12355412,12355496..12355642,12355731..12355943,12356032..12356610,12356991..12357530,12358042..12358115,12358268..12358388,12358513..12358601,12359061..12359640	-	Zm00001d027731	coding
	t401021	1	12354765..12354874,12354913..12355105,12355145..12355412,12355496..12355642,12355731..12355943,12356032..12356610,12356991..12357530,12358042..12358115,12358268..12358385,12358513..12358780	-	Zm00001d027731	coding
	t401022	1	12354765..12354874,12354913..12355105,12355145..12355412,12355496..12355642,12355731..12355943,12356032..12356610,12356991..12357530,12358042..12358115,12358268..12358388,12358513..12358601,12359031..12359142	-	Zm00001d027731	coding
	t401023	1	12354766..12354874,12354913..12355105,12355145..12355412,12355496..12355642,12355731..12355943,12356032..12356610,12356991..12357530,12358042..12358115,12358268..12358392	-	Zm00001d027731	coding
	t401024	1	12354766..12355412,12355496..12355642,12355731..12355943,12356032..12356610,12356991..12357530,12358042..12358115,12358268..12358385,12358513..12358601,12359061..12359437	-	Zm00001d027731	coding
	t401025	1	12354771..12355415,12355508..12355642,12355731..12355943,12356032..12356610,12356991..12357530,12358042..12358115,12358268..12358385,12358513..12358601,12359061..12359452	-	Zm00001d027731	coding
	t401026	1	12354772..12354874,12354913..12355105,12355145..12355412,12355496..12355642,12355731..12355943,12356032..12356610,12356991..12357530,12358042..12358115,12358268..12358392	-	Zm00001d027731	coding
	t401027	1	12354773..12355412,12355508..12355642,12355731..12355943,12356032..12356610,12356991..12357530,12358042..12358115,12358268..12358385,12358513..12358611,12359071..12359433	-	Zm00001d027731	coding
	t401028	1	12354773..12354874,12354913..12355105,12355145..12355412,12355496..12355642,12355731..12355943,12356032..12356610,12356991..12357530,12358042..12358115,12358268..12358385,12358513..12358601,12359035..12359411,12359437..12359496,12359530..12359619	-	Zm00001d027731	coding
	t401029	1	12354778..12354874,12354913..12355105,12355145..12355412,12355496..12355642,12355731..12355943,12356032..12356610,12356991..12357530,12358042..12358115,12358268..12358392	-	Zm00001d027731	coding
	t401030	1	12354783..12354874,12354913..12355105,12355145..12355282,12355362..12355412,12355496..12355642,12355731..12355943,12356032..12356202	-	Zm00001d027731	coding
	t401031	1	12354784..12355412,12355496..12355642,12355731..12355943,12356032..12356610,12356991..12357530,12358042..12358115,12358268..12358385,12358512..12358601,12359061..12359438	-	Zm00001d027731	coding
	t401032	1	12364471..12365719,12365858..12366071,12366201..12366315,12366418..12366660,12366762..12366829,12366914..12367587,12368656..12368753,12369126..12369217,12369317..12371991	-	Zm00001d027732	coding
	t401034	1	123707667..123709274	-	Zm00001d030343	coding
	t401035	1	12374888..12375553,12375988..12376304,12376434..12376569,12376890..12377026,12377209..12377332,12377789..12378506	+	Zm00001d027734	coding
	t401036	1	12374908..12376147,12376434..12376569,12376890..12377026,12377209..12377332,12377789..12378505	+	Zm00001d027734	coding
	t401037	1	12375063..12375306,12375451..12375553,12375988..12376259,12376434..12376569,12376890..12377026,12377209..12377332,12377789..12378539	+	Zm00001d027734	coding
	t401038	1	12375063..12375306,12375451..12375553,12375988..12376304,12376434..12376569,12376860..12377026,12377209..12377332,12377789..12378539	+	Zm00001d027734	coding
	t401039	1	12375063..12375306,12375451..12375553,12375988..12376304,12376434..12376569,12376890..12377026,12377209..12377332,12377789..12378539	+	Zm00001d027734	coding
	t401040	1	12375067..12375553,12375988..12376304,12376434..12377026,12377209..12377332,12377789..12378468	+	Zm00001d027734	coding
	t401041	1	12375216..12375553,12375988..12376304,12376434..12377026,12377209..12377332,12377820..12378504	+	Zm00001d027734	coding
	t401045	1	123930193..123931005,123931103..123931383	-	Zm00001d030345	coding
	t401047	1	12400468..12401019	-	Zm00001d027739	coding
	t401048	1	124047279..124047918,124048079..124048368	-	Zm00001d030346	coding
	t401049	1	124329795..124330172,124330262..124330420,124330580..124330675,124330816..124330880,124334783..124334858,124334981..124335407,124346853..124346902,124347036..124347302	-	Zm00001d030347	coding
	t401050	1	124401613..124402038,124402150..124402311,124402399..124402494,124402562..124402623,124403747..124403822,124403893..124403979,124404136..124404559,124404753..124404802,124405038..124405174,124405287..124405459	-	Zm00001d030348	coding
	t401051	1	124401659..124402038,124402150..124402311,124402399..124402494,124402562..124402623,124403747..124403822,124403897..124403979,124404216..124404559,124404753..124404802,124405038..124405174,124405287..124405459	-	Zm00001d030348	coding
	t401052	1	12442621..12443043,12443173..12443983	-	Zm00001d027740	coding
	t401053	1	12444329..12444602,12444779..12445693,12446076..12446126	+	Zm00001d027741	coding
	t401054	1	12448970..12449458	-	Zm00001d027742	coding
	t401058	1	12502776..12503385,12504675..12505094,12505411..12505517,12505717..12506930,12507112..12507152,12507307..12507375,12507498..12507598,12508171..12508249,12508327..12508425,12508497..12508597,12508631..12508722,12509752..12509928,12510026..12510582	+	Zm00001d027743	coding
	t401059	1	12502776..12503385,12504675..12505094,12505411..12505517,12505717..12506930,12507112..12507152,12507307..12507375,12507498..12507598,12508171..12508249,12508327..12508425,12508497..12508565,12508673..12508722,12509752..12509928,12510026..12510591	+	Zm00001d027743	coding
	t401060	1	12502809..12503385,12504675..12505094,12505411..12505517,12505717..12506930,12507112..12507152,12507307..12507598,12508171..12508249,12508327..12508425,12508497..12508565,12508673..12508722,12509752..12509928,12510026..12510562	+	Zm00001d027743	coding
	t401061	1	12502831..12503385,12505411..12505517,12505717..12506930,12507112..12507152,12507307..12507375,12507498..12507598,12508171..12508249,12508327..12508425,12508497..12508565,12508673..12508722,12509752..12509928,12510026..12510582	+	Zm00001d027743	coding
	t401062	1	12502853..12503385,12504675..12505094,12505411..12505517,12505717..12506930,12507112..12507152,12507307..12507598,12508171..12508249,12508327..12508425,12508497..12508565,12508673..12508722,12509752..12509928,12510026..12510562	+	Zm00001d027743	coding
	t401063	1	12504875..12505094,12505411..12505517,12505717..12506930,12507112..12507152,12507307..12507375,12507498..12507598,12508171..12508249,12508327..12508425,12508497..12508565,12508673..12508722,12509752..12509928,12510026..12510586	+	Zm00001d027743	coding
	t401064	1	12510999..12511508	+	Zm00001d027744	coding
	t401070	1	12532781..12533074	-	Zm00001d027746	coding
	t401072	1	12538562..12539349,12539434..12540882,12540988..12541149,12541222..12542012,12542635..12542963	-	Zm00001d027748	coding
	t401073	1	12538586..12539349,12539434..12540882,12540988..12541149,12541222..12542963	-	Zm00001d027748	coding
	t401074	1	12538586..12539349,12539434..12540882,12540988..12541149,12541222..12542012,12542635..12542712,12542814..12543035	-	Zm00001d027748	coding
	t401075	1	12538586..12539349,12539434..12540882,12540988..12541149,12541222..12542712,12542814..12543035	-	Zm00001d027748	coding
	t401076	1	12546659..12547035,12547148..12547224,12547329..12547414,12547503..12548107,12548233..12548349,12548542..12548655,12550426..12550491,12550827..12550998,12551249..12551456,12551608..12552109	-	Zm00001d027749	coding
	t401077	1	12546668..12547035,12547148..12547224,12547329..12547414,12547503..12548107,12548233..12548349,12548542..12548619,12550479..12550491,12550827..12550998,12551249..12551456,12551608..12552109	-	Zm00001d027749	coding
	t401078	1	12546675..12547035,12547148..12547224,12547329..12547414,12547503..12548107,12548233..12548349,12548542..12548655,12550426..12550491,12550827..12550998,12551249..12551347,12551699..12552106	-	Zm00001d027749	coding
	t401079	1	125658990..125659718,125659821..125660097,125660210..125660773,125663103..125663221,125663316..125663573,125664663..125664796,125665179..125665273,125665761..125665828	-	Zm00001d030357	coding
	t401080	1	125658990..125659718,125659821..125660097,125660210..125660638,125663073..125663221,125663316..125663573,125664663..125664833,125666236..125666376,125666466..125666861,125672524..125672619,125672717..125672776,125676192..125676336,125676907..125677131,125678161..125678469	-	Zm00001d030357	coding
	t401081	1	125658990..125659718,125659821..125660097,125660210..125660773,125663103..125663221,125663316..125663573,125664663..125664833,125666236..125666376,125666466..125666861,125672524..125672619,125672717..125672776,125676192..125676336,125676907..125677131,125678161..125678568	-	Zm00001d030357	coding
	t401082	1	125658990..125659718,125659821..125660097,125660210..125663221,125663316..125663573,125664663..125666376,125666466..125666861,125672524..125672619,125672717..125672776,125676192..125676336,125676907..125677131,125678161..125678568	-	Zm00001d030357	coding
	t401083	1	125658998..125659718,125659821..125660097,125660210..125660773,125660880..125663036,125663059..125663221,125663316..125663573,125664663..125664833,125666236..125666376,125666466..125666861,125672524..125672619,125672717..125672776,125676192..125676336,125676907..125677131,125678161..125678434	-	Zm00001d030357	coding
	t401084	1	125659000..125659718,125659821..125660097,125660210..125660773,125663073..125663221,125663316..125663573,125664663..125664833,125665049..125666061,125666236..125666376,125666466..125666861,125672524..125672619,125672717..125672776,125676192..125676336,125676907..125677131,125678161..125678434	-	Zm00001d030357	coding
	t401085	1	125659000..125659718,125659821..125660097,125660210..125660773,125663073..125663221,125663316..125663573,125664663..125664833,125666236..125666376,125666466..125666861,125672524..125672619,125672717..125672776,125676192..125676336,125676907..125677131,125678161..125678568	-	Zm00001d030357	coding
	t401086	1	125659013..125659718,125659821..125660097,125660210..125663221,125663316..125663573,125664663..125664833,125666236..125666376,125666466..125666861,125672524..125672619,125672717..125672776,125676192..125676336,125676907..125677131,125678161..125678434	-	Zm00001d030357	coding
	t401087	1	125659015..125659718,125659821..125660097,125660210..125663221,125663316..125663573,125664663..125666376,125666466..125666726	-	Zm00001d030357	coding
	t401088	1	125659015..125659718,125659821..125660097,125660210..125660773,125663073..125663221,125663316..125663573,125664663..125664833,125666236..125666376,125666466..125666865	-	Zm00001d030357	coding
	t401089	1	125659041..125659718,125659821..125660097,125660210..125660773,125663073..125663221,125663316..125663573,125664663..125664833,125666236..125666376,125666466..125666861,125671720..125672211,125672524..125672619,125672717..125672776,125676192..125676336,125676907..125677131,125678161..125678445	-	Zm00001d030357	coding
	t401094	1	12628889..12630083,12630383..12630481,12630622..12630706,12630795..12630844,12631170..12631258,12631481..12631577,12631642..12631725,12631826..12632143,12632179..12632222,12632250..12632639,12632671..12632838,12632919..12632984,12633070..12633416,12633519..12633681,12633763..12634049,12634142..12634459,12637909..12638076,12638160..12638234,12638467..12638556,12638637..12638837,12639106..12639297,…	-	Zm00001d027752	coding
	t401095	1	12628889..12630083,12630383..12630481,12630622..12630706,12630795..12630923,12630988..12631560,12631650..12631725,12631826..12632143,12632179..12632222,12632250..12632639,12632671..12632702,12632729..12632838,12632919..12632984,12633070..12633416,12633519..12633681,12633763..12634049,12634142..12634459,12637909..12638076,12638160..12638234,12638467..12638556,12638637..12638837,12639106..12639297,…	-	Zm00001d027752	coding
	t401096	1	12628889..12630083,12630383..12630481,12630622..12630680,12630795..12630844,12631015..12631385,12631481..12631577,12631650..12631725,12631826..12631882,12631961..12632838,12632919..12632984,12633070..12633416,12633519..12633681,12633763..12634049,12634142..12634512,12637800..12638076,12638160..12638234,12638467..12638556,12638637..12638837,12639106..12639297,12639725..12640144	-	Zm00001d027752	coding
	t401097	1	12628889..12630083,12630383..12630481,12630622..12630706,12630795..12630923,12630988..12631560,12631650..12631725,12631826..12632143,12632179..12632222,12632250..12632639,12632671..12632838,12632919..12632984,12633070..12633416,12633519..12633681,12633763..12634049,12634142..12634459,12637909..12638076,12638160..12638234,12638467..12638556,12638637..12638837,12639106..12639297,12639725..12640144	-	Zm00001d027752	coding
	t401098	1	12628889..12630083,12630383..12630481,12630622..12630706,12630795..12630844,12631170..12631258,12631465..12631560,12631650..12631725,12631826..12632143,12632179..12632222,12632250..12632639,12632671..12632838,12632919..12632984,12633070..12633416,12633519..12633681,12633763..12634049,12634142..12634459,12637909..12638076,12638160..12638234,12638467..12638556,12638637..12638837,12639106..12639297,…	-	Zm00001d027752	coding
	t401099	1	12628889..12630083,12630383..12630481,12630622..12630706,12630750..12630844,12631015..12631385,12631465..12631577,12631650..12631725,12631826..12631882,12631961..12632838,12632919..12632984,12633070..12633416,12633519..12633681,12633763..12634049,12634142..12634459,12637909..12638076,12638467..12638556,12638637..12638837,12639106..12639297,12639725..12640144	-	Zm00001d027752	coding
	t401100	1	12628889..12630083,12630383..12630481,12630622..12630706,12630795..12630844,12631481..12631560,12631650..12631725,12631826..12632143,12632179..12632222,12632250..12632639,12632671..12632838,12632919..12632984,12633070..12633416,12633519..12633681,12633763..12634049,12634142..12634459,12637909..12638076,12638160..12638234,12638467..12638556,12638637..12638837,12639106..12639297,12639725..12640144	-	Zm00001d027752	coding
	t401101	1	12628889..12630083,12630383..12630481,12630622..12630706,12630750..12630844,12631015..12631385,12631465..12631577,12631650..12631725,12631826..12631882,12631961..12632838,12632919..12632984,12633070..12633416,12633519..12633681,12633763..12634049,12634142..12634459,12637909..12638076,12638160..12638234,12638467..12638556,12638637..12638837,12639106..12639297,12639725..12640144	-	Zm00001d027752	coding
	t401102	1	12628889..12630083,12630383..12630481,12630622..12630706,12630750..12630844,12631015..12631385,12631465..12631577,12631650..12631725,12631826..12631882,12631961..12632838,12632919..12632984,12633070..12633416,12633519..12633681,12633763..12634049,12634142..12634512,12637800..12638076,12638160..12638234,12638467..12638556,12638637..12638837,12639106..12639297,12639725..12640144	-	Zm00001d027752	coding
	t401103	1	12628889..12630083,12630383..12630481,12630622..12630706,12631465..12631577,12631642..12631725,12631826..12632143,12632179..12632222,12632250..12632639,12632671..12632838,12632919..12632984,12633070..12633416,12633519..12633681,12633763..12634049,12634142..12634459,12637909..12638076,12638160..12638234,12638467..12638556,12638637..12638837,12639106..12639297,12639725..12640144	-	Zm00001d027752	coding
	t401104	1	12628905..12630083,12630383..12630844,12631015..12631560,12631650..12631725,12631826..12631882,12631961..12632196	-	Zm00001d027752	coding
	t401105	1	12629230..12630083,12630383..12630481,12630622..12630680,12630795..12630844,12631015..12631385,12631481..12631577,12631650..12631725,12631826..12631882,12631961..12632838,12632919..12632984,12633070..12633416,12633519..12633681,12633763..12634049,12634142..12635029,12635101..12638076,12638160..12638234,12638467..12638556,12638637..12638738	-	Zm00001d027752	coding
	t401106	1	12629271..12630083,12630383..12630481,12630622..12630706,12630750..12630844,12631015..12631385,12631465..12631577,12631650..12631725,12631826..12631882,12631961..12632838,12632919..12632984,12633070..12633416,12633519..12633681,12633763..12634049,12634142..12634459,12637909..12638076,12638160..12638234,12638467..12638556,12638637..12638837,12639106..12639294	-	Zm00001d027752	coding
	t401107	1	12629290..12630083,12630383..12630481,12630622..12630706,12630795..12630844,12631481..12631560,12631650..12631725,12631826..12631882,12631961..12632117	-	Zm00001d027752	coding
	t401108	1	12629313..12630923,12630988..12631725,12631826..12631882,12631961..12632140	-	Zm00001d027752	coding
	t401109	1	12629363..12630083,12630383..12630923,12630988..12631560,12631650..12631725,12631826..12631882,12631961..12632127	-	Zm00001d027752	coding
	t401110	1	12629418..12630083,12630801..12630844,12631650..12631725,12631826..12631882,12631961..12632018	-	Zm00001d027752	coding
	t401111	1	12629476..12630083,12630383..12630481,12630801..12630923,12630988..12631385,12631481..12631560,12631650..12631725,12631826..12631860	-	Zm00001d027752	coding
	t401112	1	12629498..12630083,12630383..12630481,12630622..12630706,12630795..12630923,12630988..12631253	-	Zm00001d027752	coding
	t401113	1	12629523..12630923,12630988..12631560,12631650..12631725,12631826..12631882,12631961..12632136	-	Zm00001d027752	coding
	t401114	1	12629544..12630083,12630383..12630481,12630801..12630923,12630988..12631560,12631650..12631725,12631826..12631882,12631961..12632011	-	Zm00001d027752	coding
	t401115	1	12629560..12630923,12630988..12631577,12631650..12631725,12631826..12631882,12631961..12632111	-	Zm00001d027752	coding
	t401116	1	12632431..12632639,12632671..12632702,12632729..12632838,12632919..12632984,12633070..12633416,12633519..12634049,12634142..12634459,12637909..12638048	-	Zm00001d027752	coding
	t401117	1	12632432..12632838,12632919..12632984,12633070..12633416,12633519..12633681,12633763..12634049,12634142..12635029,12635101..12638076,12638160..12638234,12638467..12638556,12638637..12638837,12639106..12639297,12639725..12639999	-	Zm00001d027752	coding
	t401118	1	12632433..12632838,12632919..12632984,12633070..12633416,12633519..12633681,12633763..12634049,12634142..12634459,12637909..12638076,12638160..12638234,12638467..12638556,12638637..12638837,12639106..12639297,12639725..12640144	-	Zm00001d027752	coding
	t401119	1	12632434..12632838,12632919..12632984,12633070..12633416,12633519..12633681,12633763..12634049,12634142..12634274,12638517..12638556,12638637..12638837,12639106..12639297,12639725..12640003	-	Zm00001d027752	coding
	t401120	1	12632454..12632838,12632919..12632984,12633070..12633416,12633519..12633681,12633763..12634049,12634142..12635026,12635112..12638076,12638160..12638234,12638467..12638556,12638637..12638837,12639106..12639297,12639725..12639962	-	Zm00001d027752	coding
	t401121	1	12632455..12632639,12632671..12632702,12632729..12632838,12632919..12632984,12633070..12633416,12633519..12633681,12633763..12634049,12634142..12634459,12637909..12638076,12638160..12638234,12638467..12638556,12638637..12638837,12639106..12639297,12639725..12639952	-	Zm00001d027752	coding
	t401122	1	12632465..12632838,12632919..12632984,12633070..12633416,12633519..12633681,12633763..12634049,12634142..12635028,12635110..12638076,12638160..12638234,12638467..12638556,12638637..12638836	-	Zm00001d027752	coding
	t401123	1	12632466..12632838,12632919..12632984,12633070..12633416,12633519..12633681,12633763..12634049,12634142..12635027,12635372..12638076,12638160..12638234,12638467..12638556,12638637..12638837,12639106..12639297,12639725..12640028	-	Zm00001d027752	coding
	t401124	1	12632489..12632838,12632919..12632984,12633070..12633416,12633519..12633681,12633763..12633799,12633923..12634049,12634142..12634459,12637909..12638076,12638160..12638234,12638467..12638556,12638637..12638837,12639106..12639297,12639725..12639977	-	Zm00001d027752	coding
	t401125	1	12632520..12632838,12632919..12632984,12633070..12633416,12633519..12633681,12633763..12634049,12634142..12635028,12635110..12638076,12638160..12638234,12638467..12638556,12638637..12638837,12639106..12639297,12639725..12639962	-	Zm00001d027752	coding
	t401126	1	126440825..126441344	-	Zm00001d030363	coding
	t401129	1	126625958..126626377,126626463..126626683,126626996..126627002	-	Zm00001d030366	coding
	t401130	1	126625958..126626377,126626463..126626683,126626893..126626971,126629283..126629351	-	Zm00001d030366	coding
	t401131	1	126625958..126626377,126626463..126626683,126626893..126626971,126627780..126627859,126635586..126635874,126635950..126636016,126641816..126641881,126641965..126642046,126642126..126642178,126642518..126642588,126642671..126642831,126659592..126659680,126660282..126660440,126660556..126660660,126660750..126660854,126665116..126665331,126665408..126665554,126666138..126666358,126666467..126666605	-	Zm00001d030366	coding
	t401132	1	126625958..126626377,126626463..126626683,126626893..126627928,126635586..126635874,126635950..126636016,126641816..126641881,126641965..126642046,126642126..126642178,126642518..126642588,126642671..126642831,126659592..126659680,126660318..126660440,126660556..126660660,126660750..126660854,126665116..126665331,126665408..126665554,126666138..126666358,126666467..126666605	-	Zm00001d030366	coding
	t401133	1	126625958..126626377,126626463..126626683,126626893..126626971,126627780..126627928,126635586..126635874,126635950..126636016,126641816..126641881,126642126..126642178,126642671..126642831,126659592..126659680,126660318..126660440,126660556..126660660,126660750..126660854,126665116..126665331,126665408..126665554,126666138..126666358,126666467..126666605	-	Zm00001d030366	coding
	t401134	1	126625958..126626377,126626463..126626683,126626893..126626971,126627780..126627928,126635586..126635874,126635950..126636016,126641816..126641881,126641965..126642046,126642126..126642178,126642671..126642704,126659592..126659680,126660318..126660440,126660556..126660660,126660750..126660854,126665116..126665331,126665408..126665554,126666138..126666358,126666467..126666605	-	Zm00001d030366	coding
	t401135	1	126625958..126626377,126626463..126626683,126626893..126626971,126627780..126627844,126635586..126635693,126635821..126635874,126635950..126636016,126641816..126641881,126641965..126642046,126642126..126642178,126642518..126642588,126642671..126642831,126659592..126659680,126660318..126660440,126660556..126660660,126660750..126660854,126665116..126665331,126665408..126665554,126666138..126666358,…	-	Zm00001d030366	coding
	t401136	1	126625958..126626377,126626463..126626683,126626893..126626971,126627780..126627859,126635586..126635693,126635821..126635874,126635950..126636016,126641816..126641881,126641969..126642046,126642126..126642178,126642671..126642704,126642795..126642831,126659592..126659680,126660318..126660440,126660556..126660660,126660750..126660854,126665116..126665331,126665408..126665554,126666138..126666358,…	-	Zm00001d030366	coding
	t401137	1	126625958..126626377,126626463..126626683,126626893..126626971,126627780..126627844,126635586..126635693,126635821..126635874,126635950..126636016,126641816..126641881,126641965..126642046,126642126..126642178,126642518..126642588,126642671..126642831,126659592..126659680,126660318..126660440,126660556..126660660,126660750..126660858,126665116..126665331,126665408..126666358,126666467..126666542,…	-	Zm00001d030366	coding
	t401138	1	126626032..126626377,126626463..126626683,126626893..126626971,126627780..126627859,126635586..126635874,126635950..126636016,126641816..126641881,126641969..126642046,126642126..126642178,126642671..126642704,126642795..126642831,126659592..126659680,126660318..126660440,126660556..126660660,126660750..126660854,126665116..126665331,126665408..126666358,126666467..126666542,126666778..126666887	-	Zm00001d030366	coding
	t401139	1	126626033..126626377,126626463..126626683,126626887..126630711	-	Zm00001d030366	coding
	t401140	1	126626033..126626377,126626463..126626683,126626893..126626971,126627780..126627859,126635586..126635874,126635950..126636016,126641816..126641881,126641969..126642046,126642126..126642178,126642671..126642704,126642795..126642831,126659592..126659680,126660305..126660440,126660556..126660660,126660750..126660854,126665116..126665331,126665408..126666358,126666467..126666542,126666778..126666904	-	Zm00001d030366	coding
	t401141	1	126626034..126626377,126626463..126626683,126626893..126627928,126635586..126635874,126635950..126636016,126641816..126641881,126641969..126642046,126642126..126642178,126642671..126642704,126642795..126642831,126659592..126659680,126660318..126660440,126660556..126660660,126660750..126660854,126665116..126665331,126665408..126666358,126666467..126666542,126666778..126666836	-	Zm00001d030366	coding
	t401142	1	126626040..126626377,126626463..126626683,126626893..126626971,126627780..126627859,126635586..126635693,126635821..126635874,126635950..126636016,126641816..126641881,126641969..126642046,126642126..126642178,126642671..126642704,126642795..126642831,126659592..126659680,126660318..126660440,126660556..126660660,126660750..126660854,126665116..126665331,126665408..126666358,126666467..126666542,…	-	Zm00001d030366	coding
	t401143	1	126626040..126626377,126626463..126626683,126626893..126626971,126627780..126627928,126635586..126635874,126635950..126636016,126641816..126641881,126641969..126642046,126642126..126642178,126642671..126642704,126659592..126659680,126660318..126660440,126660556..126660660,126660750..126660854,126665116..126665331,126665408..126665554,126666138..126666358,126666467..126666542,126666778..126666951	-	Zm00001d030366	coding
	t401144	1	126626063..126626377,126626463..126626683,126626893..126626971,126627780..126627859,126635586..126635717,126635821..126635874,126635950..126636016,126641816..126641881,126641969..126642046,126642126..126642178,126642671..126642704,126642795..126642831,126659592..126659680,126660318..126660440,126660556..126660660,126660750..126660854,126665116..126665331,126665408..126666358,126666467..126666542,…	-	Zm00001d030366	coding
	t401145	1	126626067..126626377,126626463..126626683,126626893..126626971,126627780..126631344	-	Zm00001d030366	coding
	t401146	1	126626067..126626377,126626463..126631670	-	Zm00001d030366	coding
	t401147	1	126626067..126626377,126626463..126626683,126626893..126626971,126627549..126631849	-	Zm00001d030366	coding
	t401148	1	126626068..126626377,126626463..126626683,126626893..126626971,126627780..126627859,126635586..126635874,126635950..126636016,126641816..126641881,126641969..126642046,126642126..126642178,126642671..126642704,126642795..126642831,126659592..126659680,126660318..126660440,126660556..126660660,126660750..126660854,126665116..126665331,126665408..126665554,126666138..126666358,126666467..126666542,…	-	Zm00001d030366	coding
	t401149	1	126626069..126626377,126626463..126626683,126626893..126626971,126627780..126627859,126635586..126635693,126635821..126635874,126635950..126636016,126641816..126641881,126641969..126642046,126642126..126642178,126642671..126642704,126642795..126642831,126659592..126659680,126660318..126660440,126660556..126660660,126660750..126660854,126665116..126665331,126665408..126666358,126666467..126666542,…	-	Zm00001d030366	coding
	t401150	1	126626069..126626377,126626463..126626683,126626893..126626971,126627780..126627859,126635586..126635693,126635821..126635874,126635950..126636016,126641816..126641881,126641969..126642046,126642126..126642178,126642671..126642704,126642795..126642831,126659592..126659680,126660318..126660440,126660556..126660660,126660750..126660858,126665116..126665331,126665408..126666358,126666467..126666542,…	-	Zm00001d030366	coding
	t401151	1	126626133..126626377,126626463..126626683,126626893..126626971,126627780..126627859,126635586..126635699,126635821..126635874,126635950..126636016,126641816..126641881,126641969..126642046,126642126..126642178,126642671..126642704,126642795..126642831,126659592..126659680,126660318..126660440,126660556..126660660,126660750..126660854,126665116..126665331,126665408..126665554,126666138..126666358,…	-	Zm00001d030366	coding
	t401152	1	126635261..126635874,126635950..126636016,126641816..126641881,126641965..126642046,126642126..126642178,126642518..126642588,126642671..126642831,126659592..126659680,126660318..126660440,126660556..126660660,126660750..126660854,126665116..126665331,126665408..126665554,126666138..126666358,126666467..126666605	-	Zm00001d030366	coding
	t401153	1	126635261..126635874,126635950..126636016,126641816..126641881,126641969..126642046,126642126..126642178,126642671..126642704,126642795..126642831,126659592..126659680,126660318..126660440,126660556..126660660,126660750..126660854,126665116..126665331,126665408..126666358,126666467..126666542,126666778..126666935	-	Zm00001d030366	coding
	t401154	1	126665002..126665331,126665408..126665554,126666138..126666358,126666467..126666605	-	Zm00001d030366	coding
	t401162	1	12675736..12676063,12676156..12676302,12680748..12680843,12680977..12681108,12681215..12681331,12681462..12681850	+	Zm00001d027755	coding
	t401163	1	12675736..12676063,12676156..12676353,12680748..12680843,12680977..12681108,12681215..12681331,12681462..12681850	+	Zm00001d027755	coding
	t401164	1	12675844..12676063,12676156..12676263,12681290..12681331,12681462..12681738	+	Zm00001d027755	coding
	t401165	1	126765557..126766008,126766083..126766178,126766754..126766822,126767271..126768033	-	Zm00001d030368	coding
	t401168	1	126990768..126991657,126996972..126997787	+	Zm00001d030372	coding
	t401169	1	12708983..12709481,12711384..12711495,12711586..12711680,12711797..12711911,12712032..12712156,12712444..12712589,12712736..12713231	+	Zm00001d027756	coding
	t401170	1	12709387..12709481,12711384..12711495,12711586..12711680,12711797..12711911,12712032..12712156,12712519..12712589,12712736..12713231	+	Zm00001d027756	coding
	t401171	1	12714065..12714559,12715295..12716389	+	Zm00001d027757	coding
	t401172	1	127221590..127222010,127222188..127222244,127222414..127222465,127222563..127222651,127222756..127222806,127222896..127223090,127223173..127223253,127223338..127223400,127223539..127223613,127223699..127223779,127223861..127223962,127224053..127224133,127224241..127224327,127224452..127224499,127226589..127226653,127226801..127226865	-	Zm00001d030373	coding
	t401173	1	127221590..127222010,127222414..127222465,127222563..127222651,127222756..127222806,127222896..127223090,127223173..127223253,127223338..127223400,127223539..127223613,127223717..127223779,127223906..127223962,127224053..127224133,127224241..127224327,127224452..127224499,127226589..127226653,127226801..127226864,127227696..127227817	-	Zm00001d030373	coding
	t401174	1	127221596..127222010,127222188..127222244,127222414..127222465,127222563..127222651,127222756..127222806,127222896..127223090,127223173..127223253,127223338..127223400,127223539..127223613,127223699..127223779,127223861..127223962,127224053..127224133,127224241..127224327,127224452..127224499,127226589..127226653,127226801..127226864,127227696..127227815	-	Zm00001d030373	coding
	t401175	1	127221741..127222010,127222188..127222244,127222414..127222465,127222563..127222651,127222756..127222806,127222896..127223090,127223173..127223253,127223338..127223400,127223539..127223613,127223699..127223779,127223861..127223962,127224053..127224133,127224241..127224327,127224452..127226653,127226801..127226864,127227696..127227817	-	Zm00001d030373	coding
	t401176	1	127221747..127222010,127222188..127222244,127222414..127222465,127222563..127222651,127222756..127222806,127222896..127223094	-	Zm00001d030373	coding
	t401177	1	127221748..127222010,127222188..127222244,127222414..127222465,127222563..127222651,127222756..127222806,127222896..127223090,127223173..127223253,127223338..127223402	-	Zm00001d030373	coding
	t401178	1	127221748..127222010,127222188..127222244,127222414..127222465,127222563..127222651,127222756..127222806,127222896..127223090,127223173..127223253,127223338..127223400,127223539..127223613,127223699..127223779,127223861..127223963	-	Zm00001d030373	coding
	t401183	1	127537249..127539229,127539332..127539403,127540546..127540620	-	Zm00001d030379	coding
	t401185	1	127553498..127553616,127553842..127555066,127555179..127555336,127555512..127555752,127555855..127556051,127556138..127556739	-	Zm00001d030381	coding
	t401186	1	127554235..127554334,127555179..127555336,127555512..127555752,127555855..127556051,127556138..127556739	-	Zm00001d030381	coding
	t401187	1	127554235..127554334,127554869..127554927,127555009..127555066,127555179..127555336,127555512..127555752,127555855..127556051,127556138..127556739	-	Zm00001d030381	coding
	t401192	1	127955212..127956299,127956429..127956672,127956757..127956897,127960379..127960486,127960728..127960789,127962470..127962612,127963343..127963441,127963621..127963746,127967637..127967833	-	Zm00001d030385	coding
	t401193	1	127955212..127956299,127956424..127956672,127956757..127956897,127960379..127960486,127960728..127960836,127962470..127962639,127963343..127963441,127963621..127963746,127964953..127965010,127965260..127965282,127967637..127967875	-	Zm00001d030385	coding
	t401194	1	127955925..127956299,127956429..127956672,127956757..127956897,127960379..127960486,127960728..127962612,127963343..127963388	-	Zm00001d030385	coding
	t401195	1	127955943..127956299,127956429..127956672,127956757..127956897,127960379..127960486,127960728..127960836,127962470..127962612,127963343..127963441,127963621..127967822	-	Zm00001d030385	coding
	t401196	1	127955945..127956299,127956429..127956878,127960379..127960486,127960728..127960836,127962470..127962612,127963343..127963441,127963621..127963746,127967637..127967781	-	Zm00001d030385	coding
	t401197	1	127955978..127956299,127956429..127956672,127956757..127956897,127960379..127960486,127960728..127960836,127962470..127962612,127963343..127963441,127963621..127963746,127967637..127967875	-	Zm00001d030385	coding
	t401206	1	129227423..129227897,129228536..129228629,129229028..129229076,129230101..129230193,129230278..129230509,129233971..129234061,129246527..129246618,129246694..129246802,129247272..129247281	-	Zm00001d030398	coding
	t401207	1	129227423..129227897,129228536..129228629,129229028..129229076,129230101..129230193,129230278..129230509,129233971..129234061,129246527..129246618,129246694..129246802,129262808..129262975,129263127..129263267,129263359..129263523,129263617..129263808,129263950..129264078,129264156..129264271,129264372..129264516,129272769..129272832,129272983..129273193,129273315..129273993,129274195..129274572	-	Zm00001d030398	coding
	t401208	1	129227423..129227897,129228536..129228629,129229028..129229076,129230101..129230193,129230278..129230509,129233971..129234061,129246527..129246618,129246694..129246802,129262808..129262907,129263127..129263267,129263359..129263523,129263617..129263808,129263950..129264078,129264156..129264271,129264372..129264516,129272769..129272832,129272983..129273193,129273318..129273993,129274195..129274590	-	Zm00001d030398	coding
	t401209	1	129227423..129227897,129228536..129228664,129228909..129228933,129229028..129229076,129230062..129230193,129230278..129230509,129233971..129234061,129246527..129246618,129246694..129246802,129262808..129262907,129263127..129263267,129263359..129263523,129263617..129263808,129263950..129264078,129264156..129264271,129264372..129264516,129272769..129272832,129272983..129273193,129273318..129273993,…	-	Zm00001d030398	coding
	t401210	1	129227433..129227897,129228536..129228629,129229028..129229076,129230101..129230193,129230278..129230509,129233971..129234061,129246527..129246618,129246694..129246802,129262808..129262907,129263127..129263267,129263359..129263523,129263617..129263808,129263950..129264078,129264156..129264271,129264372..129264586	-	Zm00001d030398	coding
	t401211	1	129227435..129227897,129228536..129230193,129230278..129230509,129233971..129234061,129246527..129246618,129246694..129246802,129262808..129262907,129263127..129263267,129263359..129263523,129263617..129263808,129263950..129264078,129264156..129264271,129264372..129264516,129272769..129272832,129272983..129273193,129273318..129273993,129274195..129274590	-	Zm00001d030398	coding
	t401212	1	129262795..129262937,129263123..129263267,129263359..129263523,129263617..129263808,129263950..129264078,129264156..129264271,129264372..129264516,129272769..129272832,129272983..129273193,129273318..129273993,129274195..129274590	-	Zm00001d030398	coding
	t401213	1	129262795..129262937,129263123..129263267,129263359..129263523,129263617..129263808,129263950..129264078,129264156..129264271,129264372..129264516,129272769..129272832,129272983..129273193,129273318..129273758,129273834..129273993,129274195..129274590	-	Zm00001d030398	coding
	t401223	1	13023613..13023844,13023942..13024482	+	Zm00001d027760	coding
	t401226	1	130328301..130328974,130329208..130329303,130329388..130329465,130338465..130338547,130345333..130345471	-	Zm00001d030409	coding
	t401227	1	130328508..130328974,130329208..130329303,130329388..130329465,130345333..130345432	-	Zm00001d030409	coding
	t401228	1	130366507..130366585,130366697..130366881	-	Zm00001d030411	coding
	t401230	1	13052386..13052925,13053032..13053952	+	Zm00001d027763	coding
	t401235	1	131281887..131282212,131295354..131295531,131297983..131298091,131298200..131298517,131298996..131299067,131299161..131299255,131299349..131299466,131300356..131300436,131300778..131300922	-	Zm00001d030421	coding
	t401238	1	13137072..13137839,13139205..13140293	+	Zm00001d027766	coding
	t401243	1	13166917..13167217,13167314..13167411,13167517..13168503,13168689..13168760,13168891..13168966,13169113..13169211,13169301..13169455,13169575..13169679,13169860..13172705	+	Zm00001d027768	coding
	t401244	1	13166917..13167217,13167314..13167411,13167517..13167608,13168238..13168503,13168689..13168760,13168891..13168966,13169113..13169211,13169301..13169455,13169575..13169679,13169860..13171659,13171737..13171968,13172835..13172911,13173000..13173080,13173705..13173899,13173982..13174095,13174228..13174320,13174401..13174527,13174640..13174719,13175030..13175077,13175164..13175233,13175299..13175372,…	+	Zm00001d027768	coding
	t401245	1	13166917..13167217,13167314..13167411,13167517..13168503,13168689..13168760,13168891..13168966,13169113..13169211,13169301..13169455,13169575..13169679,13169860..13171665,13171737..13171968,13172835..13172897,13173004..13173080,13173705..13173899,13173982..13174095,13174228..13174320,13174401..13174527,13174640..13174719,13175030..13175077,13175164..13175233,13175299..13175372,13175462..13175572,…	+	Zm00001d027768	coding
	t401246	1	13166933..13167217,13167314..13167411,13167517..13167608,13168238..13168503,13168689..13168760,13168891..13168966,13169113..13169211,13169301..13169455,13169575..13169679,13169860..13169946,13171575..13171659,13171737..13172911,13173004..13173080,13173705..13174095,13174228..13174320,13174401..13174527,13174643..13174703,13175016..13175077,13175164..13175233,13175299..13175372,13175462..13175572,…	+	Zm00001d027768	coding
	t401247	1	13166945..13167217,13167314..13167411,13167517..13167608,13168238..13168503,13168689..13168760,13168891..13168966,13169113..13169211,13169301..13169455,13169575..13169679,13169860..13169946,13171575..13171659,13171737..13171884,13172835..13172911,13173000..13173080,13173705..13173899,13173982..13174095,13174228..13174320,13174401..13174527,13174640..13174703,13175016..13175077,13175164..13175233,…	+	Zm00001d027768	coding
	t401248	1	13166990..13167217,13167314..13167411,13167517..13167608,13168238..13168503,13168689..13168760,13168891..13168966,13169113..13169211,13169301..13169455,13169575..13169679,13169860..13169946,13171575..13171659,13171737..13171884,13172835..13172911,13173000..13173080,13173705..13173899,13173982..13174095,13174228..13174320,13174401..13174527,13174643..13174703,13175016..13175077,13175164..13175233,…	+	Zm00001d027768	coding
	t401249	1	13166992..13167217,13167314..13167411,13167517..13167608,13168238..13168503,13168689..13168760,13168891..13168966,13169113..13169211,13169301..13169455,13169575..13169679,13169860..13169946,13171575..13171659,13171737..13172704	+	Zm00001d027768	coding
	t401250	1	13167006..13167217,13167314..13167411,13167517..13167608,13168238..13168503,13168689..13168760,13168891..13168966,13169113..13169211,13169301..13169455,13169575..13169679,13169860..13169946,13171575..13171659,13171737..13171884,13172835..13173080,13173705..13173899,13173982..13174095,13174228..13174320,13174401..13174527,13174643..13174703,13175016..13175077,13175164..13175233,13175299..13175372,…	+	Zm00001d027768	coding
	t401251	1	13167023..13167217,13167314..13167411,13167517..13167608,13168238..13168503,13168689..13168760,13168891..13168966,13169113..13169211,13169301..13169455,13169575..13169679,13169860..13172700	+	Zm00001d027768	coding
	t401252	1	13167029..13167217,13167314..13167411,13167517..13167608,13168238..13168503,13168689..13168760,13168891..13168966,13169113..13169211,13169301..13169455,13169575..13169679,13169860..13169946,13171575..13171659,13171737..13172911,13173004..13173080,13173705..13173899,13173982..13174095,13174228..13174320,13174401..13174527,13174643..13174703,13175016..13175077,13175164..13175233,13175299..13175372,…	+	Zm00001d027768	coding
	t401253	1	13167038..13167217,13167314..13167411,13167517..13167608,13168238..13168503,13168689..13168760,13168891..13168966,13169113..13169211,13169301..13169455,13169575..13169679,13169860..13169946,13171575..13171659,13171737..13172911,13173000..13173080,13173705..13173899,13173982..13174095,13174228..13174320,13174401..13174527,13174643..13174703,13175016..13175077,13175164..13175233,13175299..13175372,…	+	Zm00001d027768	coding
	t401254	1	13167069..13167217,13167314..13167411,13167517..13167608,13168238..13168503,13168689..13168760,13168891..13168966,13169113..13169211,13169301..13169455,13169575..13169679,13169860..13169946,13171575..13171659,13171737..13173080,13173705..13173899,13173982..13174095,13174228..13174320,13174401..13174527,13174643..13174703,13175016..13175077,13175164..13175233,13175299..13175372,13175462..13175572,…	+	Zm00001d027768	coding
	t401255	1	13167075..13167217,13167314..13167411,13167517..13167608,13168238..13168503,13168689..13168760,13168891..13168966,13169113..13169455,13169582..13169679,13169860..13171659,13171737..13172706	+	Zm00001d027768	coding
	t401256	1	13167075..13167217,13167314..13167411,13167517..13167608,13168238..13168503,13168689..13168760,13168891..13168966,13169113..13169211,13169301..13169455,13169575..13169679,13169860..13171659,13171737..13171884,13172835..13172911,13173000..13173080,13173705..13173899,13173982..13174095,13174228..13174320,13174401..13174527,13174643..13174703,13175016..13175077,13175164..13175233,13175299..13175372,…	+	Zm00001d027768	coding
	t401257	1	13167113..13167217,13167314..13167411,13167517..13168503,13168689..13168760,13168891..13168966,13169113..13169211,13169301..13169455,13169575..13169679,13169860..13171665,13171707..13172705	+	Zm00001d027768	coding
	t401258	1	13167135..13167411,13167517..13167608,13168238..13168503,13168689..13168760,13168891..13168966,13169113..13169211,13169301..13169455,13169575..13169679,13169860..13171665,13171707..13172705	+	Zm00001d027768	coding
	t401259	1	13167135..13167411,13167517..13167608,13168238..13168503,13168689..13168760,13168891..13168966,13169113..13169211,13169301..13169455,13169575..13169679,13169860..13169946,13171575..13171659,13171737..13171968,13172835..13172897,13173004..13173080,13173705..13173899,13173982..13174095,13174228..13174320,13174401..13174527,13174640..13174719,13175030..13175077,13175164..13175233,13175299..13175372,…	+	Zm00001d027768	coding
	t401260	1	13167135..13167411,13167517..13167608,13168238..13168503,13168689..13168760,13168891..13168966,13169113..13169211,13169301..13169455,13169575..13169679,13169860..13171659,13171737..13171884,13172835..13172911,13173000..13173080,13173705..13173899,13173982..13174095,13174228..13174320,13174401..13174527,13174643..13174703,13175016..13175077,13175164..13175233,13175299..13175372,13175462..13175572,…	+	Zm00001d027768	coding
	t401261	1	13177255..13177752,13178975..13179200,13179308..13179586,13179682..13179858,13180054..13180107,13180193..13180341,13182206..13182269,13182343..13182513,13182591..13182728,13182891..13183513	+	Zm00001d027769	coding
	t401262	1	13177255..13177752,13178975..13179200,13179308..13179586,13179682..13179858,13180054..13180107,13180193..13180341,13182206..13182269,13182343..13182513,13182591..13182728,13182891..13182946,13183343..13183634	+	Zm00001d027769	coding
	t401263	1	13177255..13177752,13178975..13179200,13179308..13179586,13179682..13179858,13180054..13180107,13180193..13180341,13182206..13182269,13182343..13182513,13182591..13182946,13183343..13183634	+	Zm00001d027769	coding
	t401264	1	13177293..13179200,13179308..13179586,13179682..13180107,13180193..13180341,13182206..13182269,13182343..13182513,13182591..13182946,13183343..13183590	+	Zm00001d027769	coding
	t401283	1	134521008..134521119,134521201..134522680	+	Zm00001d030464	coding
	t401286	1	13475153..13475656,13475747..13477543,13478105..13478189,13478341..13478498,13478566..13478884,13479029..13479168,13479360..13479433,13479680..13479836,13480002..13480084,13481058..13481184,13481435..13481515,13482846..13483117	+	Zm00001d027788	coding
	t401287	1	13475153..13475656,13475747..13477543,13478105..13478189,13478753..13478884,13479029..13479168,13479360..13479407,13480034..13480084,13481058..13481184,13481408..13481486,13482281..13482393,13482846..13483253	+	Zm00001d027788	coding
	t401288	1	13475153..13475656,13475747..13476233,13476312..13477543,13478105..13478189,13478753..13478884,13479029..13479168,13479360..13479407,13480034..13480084,13481058..13481184,13481408..13481486,13482281..13482393,13482846..13483253	+	Zm00001d027788	coding
	t401289	1	13475153..13475656,13475747..13476247,13477485..13477543,13478105..13478189,13478753..13478884,13479029..13479168,13479360..13479407,13480034..13480084,13481058..13481184,13481408..13481486,13482281..13482393,13482846..13483253	+	Zm00001d027788	coding
	t401290	1	13475154..13475656,13475747..13477543,13478105..13478189,13478341..13478498,13478566..13478884,13479029..13480084,13481058..13481184,13481435..13481515,13482846..13483117	+	Zm00001d027788	coding
	t401291	1	13475160..13475656,13475747..13477543,13478105..13478189,13478341..13478498,13478566..13478884,13478951..13479168,13479360..13480376,13480405..13481314,13481408..13481515,13482846..13483115	+	Zm00001d027788	coding
	t401292	1	13475160..13475656,13475747..13476243,13478068..13478189,13478341..13478498,13478566..13478884,13479029..13479168,13479360..13479433,13479680..13479836,13480000..13480084,13481058..13481184,13481435..13481515,13482846..13483117	+	Zm00001d027788	coding
	t401293	1	13475160..13475656,13475747..13476247,13477485..13477543,13478105..13478189,13478341..13478498,13478566..13478884,13479029..13479168,13479360..13479433,13480002..13480084,13481058..13481184,13481299..13481314,13481408..13481515,13482846..13483119	+	Zm00001d027788	coding
	t401294	1	13475167..13475656,13475747..13476247,13477485..13477543,13478105..13478189,13478341..13478547,13478660..13478884,13479029..13479168,13479360..13479433,13480002..13480084,13481058..13481184,13481299..13481314,13481408..13481718	+	Zm00001d027788	coding
	t401295	1	13475167..13475656,13475747..13476247,13478105..13478548,13478660..13478884,13479029..13479168,13479360..13479433,13480002..13480084,13481072..13481184,13481299..13481314,13481408..13481724	+	Zm00001d027788	coding
	t401296	1	13475167..13475656,13475747..13476247,13477485..13477543,13478105..13478548,13478660..13478884,13479029..13479168,13479360..13479478,13480002..13480084,13481058..13481184,13481299..13481314,13481408..13481726	+	Zm00001d027788	coding
	t401297	1	13475167..13475656,13475747..13476247,13478105..13478548,13478674..13478884,13479029..13479168,13479360..13479433,13479680..13479733,13480002..13480084,13481058..13481184,13481299..13481314,13481408..13481727	+	Zm00001d027788	coding
	t401298	1	13475167..13475656,13475747..13476247,13477485..13477543,13478105..13478548,13478660..13478884,13479029..13479168,13479360..13479433,13480002..13480084,13481058..13481184,13481299..13481314,13481408..13481737	+	Zm00001d027788	coding
	t401299	1	13475167..13475656,13475747..13476247,13478105..13478189,13478341..13478548,13478660..13478884,13479029..13479168,13479360..13479433,13480002..13480084,13481058..13481184,13481299..13481314,13481408..13481743	+	Zm00001d027788	coding
	t401300	1	13475167..13475656,13475747..13476247,13477485..13477543,13478105..13478548,13478660..13478884,13479029..13479168,13479360..13479437,13479995..13480084,13481058..13481184,13481299..13481314,13481408..13481747	+	Zm00001d027788	coding
	t401301	1	13475167..13475656,13475747..13477118,13477155..13478548,13478660..13478884,13479029..13481184,13481299..13481314,13481408..13481748	+	Zm00001d027788	coding
	t401302	1	13475167..13475656,13475747..13476247,13477485..13477543,13478105..13478548,13478660..13478884,13479029..13479168,13479360..13479433,13480002..13480084,13481058..13481184,13481299..13481314,13481408..13481749	+	Zm00001d027788	coding
	t401303	1	13475167..13475656,13475747..13476247,13477485..13477543,13478105..13478548,13478674..13478884,13479038..13479168,13479360..13479433,13480002..13480084,13481058..13481184,13481299..13481314,13481408..13481755	+	Zm00001d027788	coding
	t401304	1	13475167..13475656,13475747..13476247,13477485..13477543,13478105..13478548,13478660..13478884,13479029..13479168,13479360..13479433,13480000..13480084,13481058..13481184,13481299..13481314,13481408..13481762	+	Zm00001d027788	coding
	t401305	1	13475168..13475656,13475747..13476247,13478105..13478548,13478660..13478884,13479029..13479168,13479360..13479433,13480002..13480084,13481058..13481184,13481299..13481314,13481408..13481747	+	Zm00001d027788	coding
	t401306	1	13475168..13475656,13475747..13476247,13478105..13478189,13478341..13478548,13478674..13478884,13479029..13479168,13479360..13479433,13479680..13479836,13480002..13480084,13481058..13481184,13481299..13481314,13481408..13481747	+	Zm00001d027788	coding
	t401307	1	13475168..13475656,13475747..13476247,13478105..13478548,13478660..13478884,13479029..13479168,13479360..13479433,13479680..13479836,13480002..13480084,13481058..13481184,13481299..13481314,13481408..13481760	+	Zm00001d027788	coding
	t401308	1	13475174..13475656,13475747..13476247,13477485..13477543,13478105..13478189,13478341..13478498,13478566..13478884,13479029..13479168,13479360..13479433,13479680..13479733,13480002..13480084,13481058..13481184,13481435..13481515,13482846..13483116	+	Zm00001d027788	coding
	t401309	1	13475174..13475656,13475747..13476247,13477485..13477543,13478105..13478189,13478341..13478498,13478566..13478884,13479029..13479168,13479360..13479433,13479680..13479800,13480002..13480084,13481058..13481184,13481435..13481515,13482846..13483129	+	Zm00001d027788	coding
	t401310	1	13475182..13475656,13475747..13476247,13477485..13477543,13478105..13478189,13478341..13478498,13478566..13478884,13479029..13479168,13479360..13479433,13479680..13479836,13480002..13480084,13481058..13481184,13481435..13481515,13482846..13483253	+	Zm00001d027788	coding
	t401311	1	13475204..13475656,13475747..13476247,13477485..13477543,13478105..13478548,13478660..13478884,13479038..13479168,13479360..13479433,13480002..13480084,13481058..13481184,13481299..13481314,13481408..13481520	+	Zm00001d027788	coding
	t401312	1	13475204..13475656,13475747..13477543,13478105..13478189,13478341..13478498,13478566..13478884,13479029..13479168,13479360..13480376,13480405..13481192,13481283..13481314,13481408..13481515,13482846..13483242	+	Zm00001d027788	coding
	t401313	1	13475210..13475656,13475747..13476247,13478105..13478189,13478341..13478548,13478674..13478884,13479020..13479168,13479360..13479433,13479680..13479836,13480002..13480084,13481058..13481184,13481299..13481314,13481408..13481747	+	Zm00001d027788	coding
	t401314	1	13475210..13475656,13475747..13476247,13477485..13477543,13478105..13478548,13478660..13478884,13479038..13479168,13479360..13479433,13480002..13480084,13481058..13481170,13481192..13481314,13481408..13481757	+	Zm00001d027788	coding
	t401315	1	13475235..13475656,13475747..13476247,13477485..13477543,13478105..13478548,13478660..13478884,13479038..13479168,13479360..13479523,13480055..13480084,13481058..13481184,13481299..13481314,13481408..13481793	+	Zm00001d027788	coding
	t401316	1	13475246..13475656,13475747..13477990,13478105..13478189,13478341..13478498,13478566..13478884,13479029..13480084,13481058..13481314,13481408..13481515,13482846..13483120	+	Zm00001d027788	coding
	t401317	1	13475268..13475656,13475747..13476247,13477485..13477543,13478105..13478140,13478341..13478548,13478674..13478884,13479029..13479168,13479360..13479433,13480002..13480084,13481058..13481184,13481299..13481314,13481408..13481738	+	Zm00001d027788	coding
	t401318	1	13475311..13475656,13475747..13477893,13478105..13478189,13478341..13478498,13478566..13478884,13479029..13480084,13481058..13481314,13481408..13481515,13482846..13483202	+	Zm00001d027788	coding
	t401319	1	13475318..13475656,13475747..13476233,13476312..13477543,13478105..13478189,13478341..13478498,13478566..13478884,13479029..13479168,13479360..13479433,13479680..13480084,13481058..13481184,13481435..13481515,13482846..13483119	+	Zm00001d027788	coding
	t401320	1	13475323..13475656,13475747..13476247,13478105..13478548,13478660..13478884,13479020..13479168,13479360..13479433,13479680..13479836,13480002..13480084,13481058..13481184,13481299..13481314,13481408..13481711	+	Zm00001d027788	coding
	t401321	1	13475349..13475656,13475747..13477543,13478068..13478304,13478341..13478498,13478566..13478884,13479019..13480376,13480405..13480911	+	Zm00001d027788	coding
	t401322	1	13475354..13477118,13477155..13481611	+	Zm00001d027788	coding
	t401323	1	13475492..13475656,13475747..13476247,13477485..13477543,13478105..13478189,13478341..13478498,13478566..13478884,13479029..13479168,13479349..13479433,13479680..13480084,13481058..13481184,13481435..13481515,13482846..13483117	+	Zm00001d027788	coding
	t401324	1	13475984..13476247,13477485..13477543,13478105..13478548,13478674..13478884,13479029..13479433,13479680..13479733,13480002..13480084,13481058..13481184,13481299..13481314,13481408..13481748	+	Zm00001d027788	coding
	t401325	1	13476017..13476247,13477485..13477543,13478105..13478189,13478341..13478498,13478566..13478884,13479033..13479168,13479360..13479499,13479993..13480084,13481058..13481184,13481435..13481515,13482846..13483115	+	Zm00001d027788	coding
	t401326	1	13476111..13478189,13478341..13478498,13478566..13478884,13479029..13480084,13481058..13481314,13481408..13481515,13482846..13483094	+	Zm00001d027788	coding
	t401327	1	13477471..13477543,13478105..13478189,13478341..13478498,13478566..13478884,13479029..13479168,13479360..13480084,13481058..13481314,13481408..13481515,13482846..13483116	+	Zm00001d027788	coding
	t401328	1	13478137..13481314,13481408..13481688	+	Zm00001d027788	coding
	t401329	1	13478495..13478548,13478660..13479168,13479360..13479433,13479680..13479836,13480002..13480084,13481058..13481184,13481299..13481314,13481408..13481756	+	Zm00001d027788	coding
	t401330	1	13478647..13479836,13480002..13480376,13480405..13481686,13482605..13483117	+	Zm00001d027788	coding
	t401331	1	13479358..13479433,13479680..13479836,13480002..13480084,13481058..13481184,13481435..13481515,13482846..13483119	+	Zm00001d027788	coding
	t401333	1	135199904..135200188	-	Zm00001d030470	coding
	t401334	1	135204206..135204405,135210210..135210345,135210439..135210540,135210672..135210896,135211583..135211741,135220068..135220200,135224358..135225289,135225388..135225533,135245178..135245514	-	Zm00001d030471	coding
	t401335	1	135204206..135204405,135210210..135210345,135210439..135210540,135210672..135210823,135211495..135211741,135220068..135220200,135224358..135225289,135225388..135225533,135245178..135245514	-	Zm00001d030471	coding
	t401336	1	135204206..135204405,135210210..135210345,135210439..135210540,135210672..135210923,135211661..135211741,135220068..135220200,135224358..135225289,135225388..135225533,135245178..135245514	-	Zm00001d030471	coding
	t401337	1	135210187..135210345,135210439..135210540,135210672..135210896,135211583..135211741,135220068..135220200,135224358..135225289,135225388..135225533,135245178..135245514	-	Zm00001d030471	coding
	t401343	1	136610641..136612155	+	Zm00001d030479	coding
	t401356	1	13758931..13759388,13759930..13760177,13760313..13760604,13761020..13761172,13761278..13761921	+	Zm00001d027799	coding
	t401357	1	13758931..13759388,13759930..13760214,13760290..13760604,13761020..13761172,13761278..13762071	+	Zm00001d027799	coding
	t401360	1	13815367..13815763,13817109..13817287,13817368..13817440,13818183..13818305,13818378..13818499,13818573..13818645,13818762..13818878,13819006..13819089,13820695..13820845,13820989..13821117,13822960..13823034,13823661..13823750,13823897..13824001,13824576..13824610,13824692..13824821,13824986..13825038,13825114..13825210,13825303..13825341,13825471..13825549,13825655..13825726,13825947..13826030,…	+	Zm00001d027801	coding
	t401361	1	13815367..13815763,13817109..13817287,13817998..13818022,13818183..13818305,13818378..13818499,13818573..13818645,13818762..13818878,13819006..13820874,13820989..13821117,13822960..13823034,13823661..13823750,13823897..13824001,13824576..13824610,13824692..13824821,13824986..13825038,13825114..13825210,13825303..13825341,13825471..13825549,13825655..13825726,13825947..13826030,13826214..13826372,…	+	Zm00001d027801	coding
	t401362	1	13815367..13815763,13817109..13817287,13817998..13818022,13818183..13818305,13818378..13818499,13818573..13818645,13818762..13818844,13822888..13823034,13823869..13824001,13824576..13824610,13824692..13824821,13824986..13825038,13825114..13825210,13825303..13825353,13825471..13825549,13825655..13825726,13825947..13826030,13826214..13826372,13826449..13826624,13827037..13827552	+	Zm00001d027801	coding
	t401363	1	13815367..13815763,13817109..13817287,13817998..13818022,13818183..13818305,13818378..13818499,13818573..13818645,13818762..13818878,13819006..13819089,13820746..13820874,13820989..13821117,13822960..13823034,13823661..13823750,13823897..13824001,13824576..13824610,13824692..13824821,13824986..13825038,13825114..13825210,13825303..13825353,13825471..13825549,13825655..13825726,13825947..13826030,…	+	Zm00001d027801	coding
	t401364	1	13815367..13815763,13817109..13817287,13817998..13818022,13818183..13818305,13818378..13818499,13818573..13818645,13818762..13818878,13820746..13820874,13820989..13821117,13822960..13823034,13823661..13823750,13823897..13824001,13824576..13824610,13824692..13824821,13824986..13825038,13825114..13825210,13825303..13825353,13825471..13825549,13825655..13825726,13825947..13826372,13826455..13826569,…	+	Zm00001d027801	coding
	t401365	1	13815367..13815763,13818183..13818305,13818378..13818499,13818573..13818645,13818762..13818878,13819006..13819089,13820746..13820874,13820989..13821117,13822960..13823034,13823661..13823750,13823897..13824001,13824576..13824610,13824692..13824821,13824986..13825038,13825114..13825210,13825303..13825353,13825471..13825549,13825655..13825726,13825947..13826030,13826214..13826372,13826449..13826624,…	+	Zm00001d027801	coding
	t401366	1	13815367..13815763,13817109..13817287,13817998..13818022,13818183..13818305,13818378..13818499,13818573..13818645,13818762..13818878,13820746..13820874,13820989..13821117,13822960..13823034,13823661..13823750,13823897..13824001,13824576..13824610,13824692..13824821,13824986..13825038,13825114..13825210,13825303..13825353,13825471..13825549,13825655..13825726,13825947..13826030,13826214..13826372,…	+	Zm00001d027801	coding
	t401367	1	13815367..13815763,13817109..13817287,13817998..13818022,13818183..13818305,13818378..13818499,13818573..13818645,13818762..13818878,13820746..13820874,13820989..13821117,13822960..13823034,13823661..13823750,13823897..13824001,13824576..13824610,13824692..13824821,13824986..13825038,13825114..13825210,13825303..13825353,13825471..13825726,13825947..13826030,13826214..13826372,13826455..13826624,…	+	Zm00001d027801	coding
	t401368	1	13815372..13815763,13817109..13817287,13817368..13817440,13818183..13818305,13818378..13818499,13818573..13818645,13818762..13819127	+	Zm00001d027801	coding
	t401369	1	13815372..13815763,13817109..13817287,13817368..13817440,13818183..13818305,13818378..13818499,13818573..13818645,13818762..13818878,13819006..13819089,13820695..13820874,13820989..13821117,13822960..13823034,13823661..13823750,13823897..13824001,13824576..13824610,13824692..13824821,13824986..13825038,13825114..13825210,13825303..13825341,13825471..13825549,13825655..13825726,13825947..13826030,…	+	Zm00001d027801	coding
	t401370	1	13815372..13815763,13817109..13817287,13817368..13817440,13818183..13818305,13818378..13818499,13818573..13818645,13818762..13818878,13819006..13820874,13820989..13821117,13822960..13823034,13823661..13823750,13823897..13824001,13824576..13824610,13824692..13824821,13824986..13825038,13825114..13825210,13825303..13825341,13825471..13825549,13825655..13825726,13825947..13826030,13826214..13826372,…	+	Zm00001d027801	coding
	t401371	1	13815372..13815763,13815933..13816380,13817109..13817287,13817368..13817440,13818183..13818305,13818378..13818499,13818573..13818645,13818762..13818878,13819006..13819089,13820695..13820874,13820989..13821117,13822960..13823034,13823661..13823750,13823897..13824001,13824576..13824610,13824692..13824821,13824986..13825038,13825114..13825210,13825303..13825341,13825471..13825549,13825655..13825726,…	+	Zm00001d027801	coding
	t401372	1	13815413..13815763,13815933..13817287,13817368..13817440,13818218..13818305,13818378..13818499,13818573..13818645,13818762..13818878,13819006..13819089,13820695..13820874,13820989..13821117,13822960..13823034,13823661..13823750,13823897..13824001,13824576..13824610,13824692..13824821,13824986..13825038,13825114..13825210,13825303..13825341,13825471..13825549,13825655..13825726,13825947..13826030,…	+	Zm00001d027801	coding
	t401373	1	13820079..13820234,13820746..13820874,13820989..13821117,13822960..13823034,13823661..13823750,13823897..13824001,13824576..13824610,13824692..13824821,13824986..13825038,13825114..13825210,13825303..13825353,13825471..13825549,13825655..13825726,13825947..13826030,13826214..13826372,13826449..13826624,13827037..13827552	+	Zm00001d027801	coding
	t401374	1	13820386..13820847,13820989..13821117,13822960..13823034,13823661..13823750,13823897..13824001,13824576..13824610,13824692..13824821,13824986..13825038,13825123..13825210,13825303..13825341,13825471..13825549,13825655..13825726,13825947..13826030,13826214..13826372,13826449..13826569,13827037..13827409	+	Zm00001d027801	coding
	t401375	1	13820386..13820845,13820989..13821117,13822960..13823034,13823661..13823750,13823897..13824001,13824576..13824610,13824692..13824821,13824986..13825038,13825114..13825210,13825303..13825341,13825471..13825549,13825655..13825726,13825947..13826030,13826214..13826372,13826449..13826569,13827037..13827445	+	Zm00001d027801	coding
	t401376	1	13820388..13820874,13820989..13821117,13822960..13823052	+	Zm00001d027801	coding
	t401377	1	13820428..13820874,13820989..13821106	+	Zm00001d027801	coding
	t401378	1	13820473..13820874,13820989..13823750,13823897..13824001,13824576..13824610,13824692..13824821,13824986..13825038,13825114..13825210,13825303..13825341,13825471..13825549,13825655..13825726,13825947..13826030,13826214..13826372,13826449..13826569,13827037..13827407	+	Zm00001d027801	coding
	t401379	1	13822889..13823739,13823897..13824001,13824576..13824610,13824692..13824821,13824986..13825038,13825114..13825210,13825303..13825341,13825471..13825549,13825655..13825726,13825947..13826372,13826455..13826569,13827037..13827409	+	Zm00001d027801	coding
	t401380	1	13822889..13823739,13823897..13824001,13824576..13824610,13824692..13824821,13824986..13825038,13825114..13825210,13825303..13825341,13825471..13825549,13825655..13825726,13825947..13826372,13826455..13826607,13827037..13827552	+	Zm00001d027801	coding
	t401381	1	138378..138639,138944..139043	-	Zm00001d027236	coding
	t401382	1	13863300..13864407,13864539..13864599,13864701..13865080,13865261..13866105,13866392..13866650	-	Zm00001d027802	coding
	t401383	1	13863300..13864407,13864539..13864599,13864701..13865080,13865261..13867091	-	Zm00001d027802	coding
	t401384	1	13863300..13864407,13864539..13864599,13864701..13865080,13865261..13866105,13866863..13867102	-	Zm00001d027802	coding
	t401385	1	13863342..13865080,13865261..13866101,13866863..13867102	-	Zm00001d027802	coding
	t401386	1	138703292..138703506,138706403..138706467,138706559..138706631,138706712..138706765,138711505..138711961	+	Zm00001d030496	coding
	t401387	1	13905218..13905815,13905912..13906248,13906337..13906539,13906616..13906729,13906810..13906920,13907006..13907115,13907225..13907337,13907449..13907627,13907755..13907882,13907986..13908114,13908340..13908427,13908527..13908632,13908811..13908899,13909348..13909491,13910031..13910097,13910226..13910338,13910438..13910533,13910889..13911218	-	Zm00001d027803	coding
	t401388	1	13905218..13905815,13905912..13906248,13906337..13906539,13906616..13906729,13906810..13906920,13907006..13907115,13907225..13907337,13907449..13907627,13907755..13907916,13907996..13908114,13908340..13908427,13908527..13908632,13908811..13908899,13909348..13909491,13909688..13909698,13909839..13909935,13910031..13910097,13910226..13910338,13910438..13910581,13910889..13911218	-	Zm00001d027803	coding
	t401389	1	13905218..13905815,13905912..13906248,13906337..13906539,13906616..13906729,13906810..13906920,13907006..13907115,13907225..13907337,13907449..13907627,13907755..13907916,13907996..13908114,13908340..13908427,13908527..13908632,13908811..13908899,13909348..13909491,13909688..13909698,13909839..13909935,13910031..13910097,13910226..13910371,13910438..13910533,13910889..13911218	-	Zm00001d027803	coding
	t401390	1	13905218..13905815,13905912..13906248,13906337..13906539,13906616..13906729,13906810..13906920,13907006..13907115,13907225..13907337,13907449..13907627,13907755..13907916,13907996..13908114,13908340..13908427,13908527..13908690,13908811..13908937,13909348..13909445,13909839..13909935,13910031..13910097,13910226..13910338,13910438..13910533,13910889..13911218	-	Zm00001d027803	coding
	t401391	1	13905218..13905815,13905912..13906248,13906337..13906539,13906616..13906729,13906810..13906920,13907006..13907115,13907225..13907337,13907449..13907627,13907755..13907916,13907996..13908114,13908340..13908427,13908527..13908632,13908811..13908899,13909348..13909491,13910489..13910533,13910889..13911218	-	Zm00001d027803	coding
	t401392	1	13905218..13905815,13905912..13906248,13906337..13906539,13906616..13906729,13906810..13906920,13907006..13907115,13907225..13907337,13907449..13907627,13907755..13907916,13907996..13908114,13908340..13908427,13908527..13908632,13908811..13908899,13909348..13909491,13909688..13909698,13909839..13909935,13910031..13910097,13910226..13910338,13910438..13910533,13910889..13911218	-	Zm00001d027803	coding
	t401393	1	13905281..13905815,13905912..13906248,13906337..13906539,13906616..13906729,13906810..13906920,13907006..13907115,13907225..13907342	-	Zm00001d027803	coding
	t401394	1	13905282..13905815,13905912..13906248,13906337..13906539,13906616..13906729,13906810..13906920,13907006..13907115,13907225..13907337,13907449..13907627,13907755..13907916,13907996..13908114,13908340..13908427,13908527..13908632,13908811..13909491,13909843..13909935,13910031..13910097,13910226..13910338,13910438..13910533,13911045..13911372	-	Zm00001d027803	coding
	t401395	1	13905285..13905815,13905912..13906248,13906337..13906541	-	Zm00001d027803	coding
	t401396	1	13905288..13905780,13906497..13906539,13906616..13906729,13906810..13906920,13907006..13907115,13907225..13907337,13907449..13907627,13907755..13907916,13907996..13908114,13908340..13908427,13908527..13908632,13908811..13908899,13909348..13909491,13909843..13909935,13910031..13910097,13910226..13910338,13910438..13910533,13911045..13911302	-	Zm00001d027803	coding
	t401397	1	13905337..13905815,13905912..13906248,13906337..13906539,13906616..13906729,13906810..13906920,13907006..13907115,13907225..13907337,13907449..13907627,13907755..13907916,13907996..13908114,13908340..13908427,13908527..13908633	-	Zm00001d027803	coding
	t401398	1	13905337..13905815,13905912..13906248,13906337..13906539,13906616..13906729,13906810..13906920,13907006..13907115,13907225..13907337,13907449..13907627,13907755..13907916,13907996..13908114,13908340..13908427,13908527..13908632,13908811..13908899,13909348..13909491,13909843..13909935,13910031..13910097,13910226..13910371,13910438..13910533,13911045..13911116,13911326..13911405	-	Zm00001d027803	coding
	t401399	1	13905348..13905815,13905912..13906248,13906337..13906539,13906616..13906729,13906810..13906923	-	Zm00001d027803	coding
	t401400	1	13905348..13905815,13905912..13906248,13906337..13906539,13906616..13906729,13906810..13906920,13907006..13907115,13907225..13907337,13907449..13907627,13907755..13907916,13907996..13908114,13908340..13908427,13908527..13908632,13908811..13908899,13909348..13909466,13910510..13910533,13911045..13911343	-	Zm00001d027803	coding
	t401401	1	13905355..13905815,13905912..13906248,13906337..13906539,13906616..13906729,13906810..13906920,13907006..13907115,13907225..13907337,13907449..13907627,13907755..13907918	-	Zm00001d027803	coding
	t401402	1	13905691..13905815,13905912..13906248,13906337..13906539,13906616..13906729,13906810..13906920,13907006..13907115,13907225..13907337,13907449..13907627,13907755..13907916,13907996..13908114,13908340..13908427,13908527..13908632,13908811..13908899,13909348..13909491,13909843..13909935,13910031..13910097,13910226..13910338,13910438..13910579,13910672..13910789,13910810..13911173	-	Zm00001d027803	coding
	t401403	1	13905696..13905797,13905912..13906248,13906337..13906539,13906616..13906729,13906810..13906920,13907006..13907115,13907225..13907337,13907449..13907627,13907755..13907916,13907996..13908114,13908340..13908427,13908527..13908632,13908811..13908899,13909348..13909491,13909688..13909698,13909839..13909935,13910031..13910097,13910226..13910338,13910438..13910533,13910889..13911218	-	Zm00001d027803	coding
	t401404	1	13907784..13907916,13907996..13908114,13908340..13908427,13908527..13908632,13908811..13908899,13909348..13909491,13909843..13909913	-	Zm00001d027803	coding
	t401408	1	13965284..13965365,13967504..13967850,13967933..13968673	+	Zm00001d027805	coding
	t401409	1	13966169..13966413,13967490..13967850,13967933..13968573	+	Zm00001d027805	coding
	t401410	1	13966169..13966502,13967490..13967850,13967933..13968578	+	Zm00001d027805	coding
	t401411	1	13966184..13966413,13967504..13967850,13967933..13968673	+	Zm00001d027805	coding
	t401412	1	13966299..13966413,13967507..13967850,13967933..13968424	+	Zm00001d027805	coding
	t401413	1	13967431..13967850,13967933..13968673	+	Zm00001d027805	coding
	t401414	1	13967487..13967850,13967933..13968397,13968524..13968574	+	Zm00001d027805	coding
	t401418	1	140052049..140052331,140052448..140052516,140052647..140052782,140053153..140053400,140053508..140053734,140053786..140053922,140054071..140054247,140054353..140054541,140054644..140054706,140055068..140055625	+	Zm00001d030506	coding
	t401419	1	140052049..140052331,140052448..140052516,140052647..140052782,140053153..140053400,140053508..140053734,140053807..140053922,140054071..140054247,140054353..140054541,140054644..140054706,140055068..140055625	+	Zm00001d030506	coding
	t401420	1	140053491..140053734,140053807..140053922,140054071..140054247,140054353..140054541,140054644..140054706,140055068..140055580	+	Zm00001d030506	coding
	t401421	1	14012690..14013484,14013571..14013651,14014356..14014489,14014819..14014966,14015089..14015361,14015479..14015688,14015768..14015883,14018283..14018381,14019257..14019816,14027489..14027556,14027660..14027848,14027962..14028090,14028184..14030722	-	Zm00001d027807	coding
	t401422	1	14012771..14013484,14013571..14013651,14014356..14014489,14014819..14014966,14015089..14015361,14015479..14015688,14015768..14015883,14018283..14018385,14018649..14019202,14019263..14019816,14027489..14027556,14027660..14027848,14027962..14028090,14028184..14030707	-	Zm00001d027807	coding
	t401423	1	14012772..14013484,14013571..14014966,14015089..14015361,14015479..14015688,14015768..14015883,14018283..14018381,14019257..14019816,14027489..14027556,14027660..14027848,14027962..14028090,14028184..14030727	-	Zm00001d027807	coding
	t401424	1	14012773..14012866,14014415..14014489,14014819..14014966,14015089..14015361,14015479..14015688,14015768..14015883,14018283..14018381,14019257..14019816,14027489..14027556,14027660..14027848,14027962..14028090,14028184..14030652	-	Zm00001d027807	coding
	t401425	1	14012778..14013484,14013571..14013651,14014356..14014489,14014819..14014966,14015089..14015361,14015479..14015688,14015768..14015883,14018283..14018381,14018672..14019173,14019257..14019816,14027489..14027556,14027660..14027848,14027962..14028090,14028184..14030660	-	Zm00001d027807	coding
	t401426	1	14012778..14013484,14013571..14013651,14014356..14014966,14015089..14015361,14015479..14015688,14015768..14015883,14018283..14018381,14019257..14019816,14027489..14027556,14027660..14027848,14027962..14028090,14028184..14030730	-	Zm00001d027807	coding
	t401427	1	14012786..14013484,14013571..14013651,14014356..14014489,14014819..14014966,14015089..14015361,14015479..14015688,14015768..14015883,14018283..14018899,14019257..14019816,14027489..14027556,14027660..14027848,14027962..14028090,14028184..14030722	-	Zm00001d027807	coding
	t401428	1	14012794..14013484,14013571..14013651,14014356..14014414,14014836..14014966,14015089..14015361,14015479..14015688,14015768..14015883,14018283..14018381,14019257..14019816,14027489..14027556,14027660..14027848,14027962..14028090,14028184..14030104,14030150..14030646	-	Zm00001d027807	coding
	t401429	1	14012795..14013484,14013571..14013651,14014356..14014966,14015089..14015361,14015479..14015688,14015768..14016170	-	Zm00001d027807	coding
	t401430	1	14012997..14013484,14013571..14013651,14014356..14014489,14014819..14014966,14015089..14015361,14015479..14015688,14015768..14015985,14018238..14018381,14019257..14019816,14027489..14027556,14027660..14027848,14027962..14028090,14028184..14030662	-	Zm00001d027807	coding
	t401431	1	14014097..14014489,14014819..14014966,14015089..14015361,14015479..14015688,14015768..14015883,14018283..14018681,14018709..14018746,14018919..14019040	-	Zm00001d027807	coding
	t401432	1	14014817..14014966,14015089..14015361,14015479..14015688,14015768..14015883,14018283..14018381,14019257..14019816,14027489..14027556,14027660..14027848,14027962..14028090,14028184..14030661	-	Zm00001d027807	coding
	t401437	1	14017821..14018794,14018954..14019816,14027489..14027556,14027660..14027848,14027962..14028090,14028184..14030656	-	Zm00001d027807	coding
	t401438	1	14017821..14019816,14027489..14027556,14027660..14027848,14027962..14028090,14028184..14030730	-	Zm00001d027807	coding
	t401439	1	14017821..14018381,14019257..14019816,14027489..14027556,14027660..14027848,14027962..14028090,14028184..14030730	-	Zm00001d027807	coding
	t401440	1	14018191..14018681,14018709..14018746,14018919..14019173,14019204..14019816,14027489..14027556,14027660..14027848,14027962..14028090,14028184..14030659	-	Zm00001d027807	coding
	t401441	1	14018191..14018681,14018709..14018746,14018919..14019173,14019204..14019816,14027489..14027556,14027660..14027848,14027962..14028090,14028184..14030679	-	Zm00001d027807	coding
	t401442	1	14019400..14019816,14027489..14027556,14027660..14027848,14027962..14028090,14028184..14030517	-	Zm00001d027807	coding
	t401443	1	140235550..140235729,140235814..140235927,140236685..140237035,140239195..140239263,140239351..140239422,140239629..140239757,140240039..140240119,140240937..140241119,140242762..140243657	+	Zm00001d030508	coding
	t401444	1	140364656..140364973,140375603..140376186	+	Zm00001d030509	coding
	t401448	1	140848955..140849413,140849867..140849968,140850060..140851172	-	Zm00001d030516	coding
	t401449	1	140850112..140850990	+	Zm00001d030517	coding
	t401450	1	140875083..140875507,140875647..140875991,140876342..140876882,140876966..140877660,140877792..140878172,140879323..140879648,140879732..140879851,140879974..140880103,140880154..140880670,140881059..140881101,140881582..140881670,140881785..140881900,140882656..140882775,140886245..140886480	-	Zm00001d030518	coding
	t401451	1	140875083..140875507,140875647..140875991,140876342..140876882,140876966..140877660,140877792..140878172,140879323..140879648,140879732..140879911,140879974..140880103,140881059..140881101,140881582..140881670,140881785..140881900,140882656..140882775,140886245..140886542	-	Zm00001d030518	coding
	t401452	1	140875083..140875507,140875647..140875991,140876342..140876882,140876966..140877660,140877792..140878172,140879323..140879648,140879732..140879854,140879974..140880103,140881059..140881101,140881582..140881670,140881785..140881900,140882656..140882775,140886245..140886542	-	Zm00001d030518	coding
	t401453	1	140875083..140875507,140875647..140875991,140876342..140876882,140876966..140877660,140877792..140878172,140879323..140879648,140879732..140879880,140879967..140880295,140881059..140881101,140881582..140881670,140881785..140881900,140882656..140882775,140886245..140886542	-	Zm00001d030518	coding
	t401454	1	140875101..140875507,140875647..140875991,140876342..140876882,140876966..140877660,140877792..140878172,140879323..140879648,140879732..140879854,140879921..140880103,140881059..140881101,140881582..140881670,140881785..140881900,140882656..140882775,140886245..140886542	-	Zm00001d030518	coding
	t401455	1	140875104..140875511,140875647..140875991,140876342..140876882,140876966..140877660,140877792..140878172,140879323..140879648,140879732..140879851,140879974..140880315,140880337..140880724,140880913..140881101,140881582..140881670,140881785..140882091,140882129..140882180,140882283..140882775,140886245..140886392	-	Zm00001d030518	coding
	t401456	1	140875114..140875507,140875647..140875991,140876342..140876882,140876966..140877660,140877792..140878172,140879323..140879648,140879732..140879880,140879974..140881123	-	Zm00001d030518	coding
	t401457	1	140875114..140875507,140875647..140875991,140876342..140876882,140876966..140877660,140877792..140878172,140879323..140879648,140879732..140879851,140879974..140880103,140881059..140881101,140881582..140881670,140881785..140881900,140882656..140882775,140886245..140886524	-	Zm00001d030518	coding
	t401458	1	140875128..140875507,140875647..140875991,140876342..140876882,140876966..140877660,140877792..140878172,140879323..140879648,140879732..140879866,140879974..140880103,140881059..140881101,140881582..140881670,140881785..140881900,140882656..140882775,140886245..140886542	-	Zm00001d030518	coding
	t401459	1	140875129..140875991,140876342..140876882,140876966..140877660,140877792..140878172,140879323..140879648,140879732..140879854,140879921..140880103,140881059..140881101,140881582..140881670,140881785..140881900,140882656..140882775,140886245..140886330	-	Zm00001d030518	coding
	t401460	1	140875131..140879651,140879732..140879880,140879974..140881162	-	Zm00001d030518	coding
	t401461	1	140875133..140875991,140876342..140876882,140876966..140877660,140877792..140878172,140879323..140879648,140879732..140879854,140879921..140880103,140881059..140881101,140881582..140881673,140881742..140881900,140882656..140882775,140886245..140886425	-	Zm00001d030518	coding
	t401462	1	140875133..140875507,140875647..140876064,140876285..140876882,140876966..140877662,140877792..140878172,140879323..140879648,140879732..140879880,140879974..140880103,140881059..140881101,140881582..140881670,140881785..140881900,140882656..140882775,140886245..140886470	-	Zm00001d030518	coding
	t401463	1	140875134..140875507,140875647..140875991,140876342..140876953,140876987..140877660,140877792..140878172,140879323..140879648,140879732..140879880,140879974..140880103,140881059..140881101,140881582..140881670,140881785..140881900,140882656..140882775,140886245..140886428	-	Zm00001d030518	coding
	t401464	1	140875134..140875507,140875647..140875991,140876342..140876882,140876966..140877660,140877792..140878172,140879323..140879648,140879732..140879851,140879974..140881101,140881582..140881670,140881785..140881900,140882656..140882775,140886245..140886520	-	Zm00001d030518	coding
	t401465	1	140875135..140875507,140875647..140875991,140876342..140876882,140876966..140877660,140877792..140878172,140879323..140879648,140879732..140879851,140879974..140880103,140881059..140881101,140881575..140881670,140881785..140881900,140882656..140882775,140886245..140886470	-	Zm00001d030518	coding
	t401466	1	140875136..140875507,140875647..140875991,140876342..140876882,140876966..140877660,140877792..140878172,140879323..140879648,140879732..140879851,140879974..140882775,140886245..140886428	-	Zm00001d030518	coding
	t401467	1	140875137..140875507,140875647..140875991,140876342..140876882,140876966..140877660,140877792..140878172,140879323..140879648,140879732..140879851,140879974..140880103,140881059..140881101,140881582..140881670,140881785..140881900,140882656..140883983,140886245..140886370	-	Zm00001d030518	coding
	t401468	1	140875138..140875507,140875647..140875991,140876342..140876882,140876966..140877660,140877792..140878172,140879323..140879648,140879732..140879880,140879974..140880103,140881059..140881101,140881582..140881670,140881785..140881900,140882656..140882775,140886245..140886524	-	Zm00001d030518	coding
	t401469	1	140875142..140875507,140875647..140875991,140876342..140876882,140876966..140877660,140877792..140879182,140879323..140879648,140879732..140879851,140879974..140880103,140881059..140881101,140881582..140881670,140881785..140881900,140882656..140882775,140886245..140886480	-	Zm00001d030518	coding
	t401470	1	140875147..140875507,140875647..140875991,140876342..140876882,140876966..140877660,140877792..140878172,140879323..140879648,140879732..140879866,140879974..140880103,140880268..140880724,140880913..140880949,140881059..140881101,140881582..140881670,140881785..140881900,140882656..140882775,140886245..140886508	-	Zm00001d030518	coding
	t401471	1	140875150..140875991,140876342..140876882,140876966..140877660,140877792..140878172,140879323..140879648,140879732..140879854,140879921..140880729	-	Zm00001d030518	coding
	t401472	1	140875150..140875507,140875647..140875991,140876342..140876882,140876966..140877660,140877792..140878172,140879323..140879648,140879732..140879851,140879974..140880103,140881059..140881101,140881777..140881900,140882656..140882775,140886245..140886504	-	Zm00001d030518	coding
	t401473	1	140875150..140875507,140875647..140875991,140876342..140876882,140876966..140877660,140877792..140878172,140879323..140879648,140879732..140879851,140879974..140880103,140881059..140881101,140881582..140881670,140881785..140881900,140882656..140882775,140886245..140886508	-	Zm00001d030518	coding
	t401474	1	140875153..140875507,140875647..140875991,140876342..140876882,140876966..140877660,140877792..140879648,140879732..140879851,140879974..140880784	-	Zm00001d030518	coding
	t401475	1	140875154..140875507,140875647..140875991,140876342..140876882,140876966..140877660,140877792..140878172,140879323..140879648,140879732..140879851,140879974..140881670,140881785..140881900,140882656..140882775,140886245..140886470	-	Zm00001d030518	coding
	t401476	1	140875155..140875507,140875647..140875991,140876348..140876882,140876966..140877660,140877792..140878172,140879323..140879648,140879732..140879854,140879974..140881822	-	Zm00001d030518	coding
	t401477	1	140875155..140875507,140875647..140875991,140876342..140876882,140876966..140877660,140877792..140878172,140879323..140879651,140879732..140879851,140879974..140880103,140881059..140881101,140881582..140881670,140881785..140881900,140882656..140882775,140886245..140886415	-	Zm00001d030518	coding
	t401478	1	140875155..140875507,140875647..140875991,140876342..140876882,140876966..140877660,140877792..140878172,140879323..140879648,140879732..140879854,140879974..140882775,140886245..140886470	-	Zm00001d030518	coding
	t401479	1	140875155..140875507,140875647..140875991,140876342..140876882,140876966..140877660,140877792..140878172,140879323..140879648,140879732..140879866,140879974..140880103,140881059..140881101,140881582..140881670,140881785..140881900,140882656..140882775,140886245..140886480	-	Zm00001d030518	coding
	t401480	1	140875156..140875507,140875647..140875991,140876342..140876882,140876966..140877660,140877792..140878172,140879323..140879648,140879732..140879851,140879974..140880103,140881059..140881101,140881582..140881670,140881785..140881900,140882656..140882775,140886245..140886370	-	Zm00001d030518	coding
	t401481	1	140875166..140875991,140876342..140876882,140876966..140877660,140877792..140878172,140879323..140879648,140879732..140879866,140879974..140880276	-	Zm00001d030518	coding
	t401482	1	140875167..140875507,140875647..140875991,140876342..140876882,140876966..140877660,140877792..140878172,140879323..140879648,140879732..140879851,140879974..140880103,140880179..140880683,140881065..140881101,140881582..140881627	-	Zm00001d030518	coding
	t401483	1	140875168..140875507,140875647..140875991,140876342..140876882,140876966..140877660,140877792..140878172,140879323..140879648,140879732..140879854,140879974..140881673,140881785..140881900,140882656..140882775,140886245..140886480	-	Zm00001d030518	coding
	t401484	1	140875179..140875507,140875647..140875991,140876342..140876882,140876966..140877660,140877792..140878172,140879323..140879648,140879732..140879866,140879974..140880103,140881059..140881101,140881582..140881670,140881785..140881900,140882656..140883359,140885427..140885723	-	Zm00001d030518	coding
	t401485	1	140875188..140875507,140875647..140875991,140876342..140876882,140876966..140877660,140877792..140878172,140879323..140879648,140879732..140879866,140879974..140880103,140881059..140881101,140881582..140881670,140881781..140881900,140882656..140882775,140886245..140886493	-	Zm00001d030518	coding
	t401486	1	140875189..140875507,140875647..140875991,140876342..140876882,140876966..140877660,140877792..140878172,140879323..140879648,140879732..140879851,140879974..140880103,140881059..140881101,140881582..140881674	-	Zm00001d030518	coding
	t401487	1	140875189..140875507,140875647..140875991,140876342..140876882,140876966..140877660,140877792..140878172,140879323..140879648,140879732..140879851,140879974..140881670,140881785..140882350	-	Zm00001d030518	coding
	t401488	1	140875189..140875507,140875647..140875991,140876342..140876624,140877820..140878172,140879323..140879648,140879732..140879851,140879974..140880103,140881059..140881101,140881582..140881670,140881785..140881900,140882656..140882775,140886245..140886277	-	Zm00001d030518	coding
	t401489	1	140875189..140875507,140875647..140875991,140876342..140876882,140876966..140877660,140877792..140878172,140879323..140879648,140879732..140879851,140879974..140881674,140881785..140881900,140882656..140882775,140886245..140886415	-	Zm00001d030518	coding
	t401490	1	140875189..140875507,140875647..140875991,140876342..140876882,140876966..140877660,140877792..140878172,140879323..140879648,140879732..140879880,140879974..140880724,140880913..140881174,140881509..140881560,140881582..140881900,140882656..140882775,140886245..140886506	-	Zm00001d030518	coding
	t401491	1	140875190..140875507,140875647..140875991,140876342..140876882,140876966..140877660,140877792..140878172,140879323..140879648,140879732..140879851,140879974..140880103,140881059..140881101,140881582..140881670,140881785..140881900,140882656..140882785	-	Zm00001d030518	coding
	t401492	1	140875218..140875507,140875647..140875991,140876342..140876882,140876966..140877660,140877792..140878172,140879323..140879648,140879732..140879866,140879974..140880103,140881059..140881101,140881582..140881670,140881785..140881900,140882656..140882775,140886245..140886381	-	Zm00001d030518	coding
	t401493	1	141151918..141152712,141159855..141159947,141160070..141160137,141160251..141160389,141160783..141161050	+	Zm00001d030523	coding
	t401494	1	141705734..141705958,141706695..141708078,141708171..141708317,141708746..141709496	+	Zm00001d030526	coding
	t401495	1	141705739..141705958,141708746..141709486	+	Zm00001d030526	coding
	t401496	1	141705739..141705926,141706160..141706189,141706695..141708078,141708171..141708317,141708746..141709496	+	Zm00001d030526	coding
	t401497	1	141705739..141708078,141708171..141708317,141708746..141709496	+	Zm00001d030526	coding
	t401498	1	141706015..141706189,141706695..141708078,141708171..141708317,141708746..141709496	+	Zm00001d030526	coding
	t401499	1	141706069..141706189,141706695..141707407,141707471..141708078,141708171..141708317,141708746..141709486	+	Zm00001d030526	coding
	t401500	1	141706819..141708078,141708171..141708317,141708422..141708596,141708746..141709484	+	Zm00001d030526	coding
	t401501	1	141837963..141838186,141838260..141840471	+	Zm00001d030527	coding
	t401502	1	141837963..141838186,141838260..141840154,141840581..141840802	+	Zm00001d030527	coding
	t401503	1	142030972..142031202,142031283..142031706	+	Zm00001d030529	coding
	t401504	1	142031879..142032262	-	Zm00001d030530	coding
	t401505	1	14207663..14208628,14208733..14209101,14209502..14209754,14209875..14210116,14210695..14212465	-	Zm00001d027809	coding
	t401506	1	14207663..14208628,14208733..14209101,14209502..14209754,14209875..14212490	-	Zm00001d027809	coding
	t401507	1	14208069..14208308,14208329..14208628,14208733..14209086	-	Zm00001d027809	coding
	t401509	1	142193026..142193329,142193775..142194187,142194261..142194949	+	Zm00001d030532	coding
	t401510	1	142193026..142193329,142193742..142194187,142194261..142194949	+	Zm00001d030532	coding
	t401511	1	142260864..142261349,142261452..142263714,142263840..142263944,142268643..142268733,142268813..142268863,142268972..142269060,142269138..142269198,142269313..142269380,142269487..142269647,142271712..142271817,142271902..142272069,142272849..142272887,142272969..142273472	-	Zm00001d030533	coding
	t401512	1	142260864..142261349,142261452..142261547,142263644..142263714,142263840..142263944,142268643..142268733,142268813..142268863,142268972..142269060,142269138..142269380,142269487..142269647,142271712..142271817,142271902..142272069,142272849..142272887,142272969..142273472	-	Zm00001d030533	coding
	t401513	1	142260864..142261349,142261452..142261547,142263644..142263714,142263840..142263944,142268643..142268733,142268813..142268863,142268972..142269060,142269138..142269380,142269487..142269670,142271902..142272069,142272849..142272887,142272969..142273472	-	Zm00001d030533	coding
	t401514	1	142260864..142261349,142261452..142263714,142263840..142263944,142268643..142268733,142268813..142268863,142268972..142269060,142269138..142269380,142269487..142269647,142271712..142271817,142271902..142272069,142272849..142272887,142272969..142273406,142276042..142276160,142276274..142276404,142276917..142277096,142277732..142277830,142277990..142278016,142278101..142278180,142278271..142278394	-	Zm00001d030533	coding
	t401515	1	142260864..142261349,142261452..142263714,142263840..142263944,142268643..142268733,142268813..142268863,142268972..142269060,142269138..142269386,142269487..142271817,142271902..142272069,142272849..142272887,142272969..142273406,142276042..142276160,142276274..142276404,142276917..142277096,142277732..142277830,142277990..142278016,142278101..142278180,142278271..142278394	-	Zm00001d030533	coding
	t401520	1	142487080..142487673	-	Zm00001d030537	coding
	t401525	1	14311486..14311672,14311849..14312164,14312789..14313557,14314108..14314194,14314271..14314354,14314440..14314526,14314618..14314704,14315858..14315929,14316586..14316639,14316730..14316821,14316933..14317047,14317136..14317286,14317466..14317619,14317912..14318456	+	Zm00001d027811	coding
	t401526	1	14311486..14311672,14311849..14312164,14312789..14313557,14314108..14314194,14314271..14314354,14314440..14314526,14314618..14316639,14316730..14316821,14316933..14317047,14317136..14317286,14317466..14317619,14317912..14318456	+	Zm00001d027811	coding
	t401527	1	14311489..14311672,14311849..14312164,14312789..14313557,14314108..14314194,14314271..14314354,14314440..14316639,14316730..14316821,14316933..14317047,14317136..14317286,14317466..14317619,14317912..14318279	+	Zm00001d027811	coding
	t401528	1	14311509..14311672,14311849..14312164,14312789..14313557,14314108..14314194,14314271..14314354,14314440..14314526,14314618..14314704,14316586..14316639,14316730..14316821,14316933..14317047,14317136..14317286,14317466..14317619,14317912..14318427	+	Zm00001d027811	coding
	t401529	1	14311515..14311672,14311849..14312164,14312789..14313557,14314108..14314194,14314271..14314354,14314440..14314501,14314618..14314704,14315247..14315323,14315425..14316639,14316730..14316821,14316933..14317047,14317136..14317286,14317466..14317619,14317912..14318114	+	Zm00001d027811	coding
	t401530	1	14311515..14311672,14311849..14312164,14312789..14313557,14314108..14314194,14314271..14314354,14314440..14314501,14314618..14314704,14315241..14315323,14315425..14316639,14316730..14316821,14316933..14317047,14317136..14317286,14317466..14317619,14317912..14318446	+	Zm00001d027811	coding
	t401531	1	14311527..14311672,14311849..14312164,14312789..14313557,14314108..14314194,14314271..14314354,14314440..14314526,14314618..14314704,14315247..14315323,14315425..14316639,14316730..14316821,14316933..14317047,14317136..14317286,14317466..14317619,14317912..14318114	+	Zm00001d027811	coding
	t401532	1	14311552..14311672,14311849..14312164,14312789..14313557,14314108..14314194,14314271..14314354,14314440..14314557,14314618..14316639,14316730..14316821,14316933..14317047,14317136..14317286,14317466..14317619,14317912..14318448	+	Zm00001d027811	coding
	t401533	1	14311594..14311672,14311849..14312164,14312789..14313557,14314108..14314194,14314271..14314354,14314440..14314526,14314598..14316639,14316730..14316821,14316933..14317047,14317136..14317286,14317469..14317619,14317912..14318445	+	Zm00001d027811	coding
	t401534	1	143163535..143163802,143163881..143164140,143164516..143164843,143164960..143165480	+	Zm00001d030548	coding
	t401535	1	14319418..14319996,14320162..14320242,14320343..14320918	+	Zm00001d027812	coding
	t401536	1	14321650..14321763,14322570..14323311	+	Zm00001d027813	coding
	t401537	1	14321828..14322071,14322570..14322994	+	Zm00001d027813	coding
	t401538	1	143230400..143231408,143232156..143232667	-	Zm00001d030549	coding
	t401539	1	143283392..143283788,143284004..143284346,143284431..143284877	-	Zm00001d030550	coding
	t401542	1	143317201..143317531,143317784..143317940,143318038..143318168,143318661..143318796,143318936..143319207,143319442..143319731,143319816..143320117,143320194..143320259,143320341..143320406,143320496..143320567,143320657..143320728,143320817..143320888,143320971..143321045,143321137..143321208,143321304..143321436,143322380..143322716	-	Zm00001d030551	coding
	t401543	1	143317259..143317531,143317784..143317940,143318038..143318168,143318661..143318796,143318936..143319207,143319442..143319731,143319816..143320117,143320194..143320259,143320341..143320406,143320496..143320567,143320657..143320728,143320817..143320888,143320971..143321050,143321137..143321208,143321304..143321436,143322380..143322583	-	Zm00001d030551	coding
	t401544	1	143317264..143317531,143317784..143317940,143318038..143318168,143318661..143318796,143318936..143319207,143319442..143319731,143319934..143320117,143320194..143320259,143320341..143320406,143320496..143320567,143320657..143320728,143320817..143320888,143320971..143321045,143321137..143321208,143321304..143321436,143322380..143322716	-	Zm00001d030551	coding
	t401546	1	143495759..143496516,143496761..143498183,143498553..143500765,143501164..143501343,143501432..143501551,143506696..143506839,143507072..143507236,143507718..143508023,143508101..143508464,143508605..143508981,143510653..143510826	-	Zm00001d030554	coding
	t401547	1	143495762..143496516,143496761..143498186,143498547..143500765,143501164..143501343,143501432..143501551,143506696..143506839,143507072..143507236,143507718..143508023,143508101..143508464,143508605..143508981,143510653..143510908	-	Zm00001d030554	coding
	t401548	1	143495789..143496516,143496761..143496943,143500617..143500765,143501164..143501343,143501432..143501551,143506696..143506839,143507072..143507236,143507718..143508023,143508101..143508464,143508605..143508981,143510653..143510830	-	Zm00001d030554	coding
	t401549	1	143495793..143496516,143496761..143498183,143498553..143501250,143507904..143508023,143508101..143508464,143508605..143508981,143510653..143510856	-	Zm00001d030554	coding
	t401550	1	143495794..143496516,143496761..143496943,143500617..143500765,143501164..143501343,143501432..143501551,143506696..143506839,143507072..143507236,143507718..143508023,143508101..143508464,143508605..143508981,143509199..143509876,143510653..143510856	-	Zm00001d030554	coding
	t401551	1	143495795..143496516,143496761..143496943,143500617..143500765,143501164..143501551,143506696..143506839,143507072..143507236,143507718..143508023,143508101..143508464,143508605..143508981,143510653..143510856	-	Zm00001d030554	coding
	t401552	1	143495796..143496516,143496761..143496943,143500617..143500765,143501164..143501343,143501432..143501551,143506696..143506839,143507072..143507236,143507598..143508023,143508101..143508464,143508605..143508981,143510653..143510846	-	Zm00001d030554	coding
	t401553	1	143495836..143496516,143496761..143498183,143498554..143499371,143499578..143500765,143501164..143501343,143501432..143501551,143506696..143506839,143507072..143507236,143507718..143508023,143508101..143508464,143508605..143508981,143510653..143510814	-	Zm00001d030554	coding
	t401554	1	143495955..143496507,143498154..143498212	-	Zm00001d030554	coding
	t401555	1	143495955..143496507,143496743..143496943,143498154..143498212	-	Zm00001d030554	coding
	t401556	1	143495955..143496507,143496743..143496943,143500617..143500765,143501164..143501343,143501432..143501551,143506696..143506839,143507072..143507236,143507718..143508023,143508101..143508464,143508605..143508981,143509199..143509876,143510653..143510908	-	Zm00001d030554	coding
	t401557	1	143496164..143496516,143496761..143498186,143498554..143499489,143499600..143500765,143501164..143501343,143501432..143501551,143506696..143506839,143507072..143507236,143507718..143508023,143508101..143508464,143508605..143508981,143510653..143510826	-	Zm00001d030554	coding
	t401558	1	143509569..143509876,143510653..143510908	-	Zm00001d030554	coding
	t401559	1	14361469..14361762,14361904..14362236,14364390..14365136	+	Zm00001d027816	coding
	t401562	1	143971165..143971224,143971255..143971420,143972200..143972250,143972956..143973006,143973109..143973174,143973237..143973298,143973873..143973951,143974033..143974137,143974233..143974343,143974435..143974572,143974838..143974912,143975000..143975120,143975206..143975360,143975443..143975517,143975598..143975801,143976153..143976422	+	Zm00001d030557	coding
	t401565	1	144149596..144149959,144150054..144150112,144150619..144150710,144150867..144150985,144152858..144153038,144153777..144153847,144153918..144153992,144154097..144154162,144154269..144154325,144154411..144154460,144154550..144154720,144155195..144155490,144156156..144156227	-	Zm00001d030561	coding
	t401566	1	144149596..144149959,144150054..144150112,144150619..144150710,144150867..144150985,144152858..144153038,144153777..144153847,144153918..144153992,144154097..144154162,144154269..144154325,144154411..144154460,144154550..144154720,144155195..144156355	-	Zm00001d030561	coding
	t401567	1	144149596..144149959,144150054..144150112,144150619..144150710,144150867..144150985,144153918..144153992,144154097..144154162,144154269..144154325,144154411..144154460,144154550..144154720,144155195..144155490,144156361..144156419	-	Zm00001d030561	coding
	t401568	1	144149596..144149959,144150054..144150112,144150619..144150710,144150867..144150985,144152858..144153038,144153777..144153847,144153918..144153992,144154097..144154162,144154269..144154325,144154411..144154460,144154550..144154720,144155195..144155490,144156361..144156419	-	Zm00001d030561	coding
	t401569	1	144149596..144149959,144150054..144150112,144150619..144150710,144150867..144150985,144152858..144153038,144153777..144153847,144153918..144153992,144154097..144154162,144154269..144154325,144154411..144154460,144154550..144154720,144155195..144155490,144156501..144156576	-	Zm00001d030561	coding
	t401570	1	144149678..144149959,144150054..144150112,144150619..144150710,144150867..144150985,144153918..144153992,144154097..144154162,144154269..144154325,144154411..144154460,144154550..144154720,144155195..144155490,144156501..144156572	-	Zm00001d030561	coding
	t401571	1	144149728..144149854,144149875..144149959,144150054..144150112,144150619..144150710,144150867..144150985,144153918..144153992,144154097..144154162,144154269..144154325,144154411..144154460,144154550..144154720,144155195..144155506	-	Zm00001d030561	coding
	t401572	1	144149731..144149959,144150054..144150112,144150619..144150710,144150867..144150985,144153918..144153992,144154097..144154162,144154269..144154325,144154411..144154460,144154550..144154720,144155195..144155490,144156156..144156227	-	Zm00001d030561	coding
	t401573	1	144149767..144149959,144150054..144150112,144150619..144150710,144150867..144150985,144153918..144153992,144154097..144154162,144154269..144154460,144154550..144154720,144155195..144156355	-	Zm00001d030561	coding
	t401574	1	144149769..144149854,144149875..144149959,144150054..144150112,144150619..144150710,144150867..144150985,144153918..144153992,144154097..144154162,144154269..144154325,144154411..144154460,144154550..144154720,144155195..144155506	-	Zm00001d030561	coding
	t401575	1	144194016..144194084,144194349..144194611,144194793..144194931,144195741..144195960,144196111..144196206,144197154..144197311	+	Zm00001d030562	coding
	t401582	1	144856407..144856583,144858630..144858739,144858818..144859021,144859095..144859173,144859918..144860109,144860474..144860686,144860779..144861200	+	Zm00001d030573	coding
	t401583	1	144856407..144856583,144858522..144858739,144858818..144859001,144859918..144860109,144860474..144860686,144860779..144861200	+	Zm00001d030573	coding
	t401584	1	144856407..144856583,144858630..144858739,144858818..144859001,144859918..144860109,144860474..144860686,144860779..144861200	+	Zm00001d030573	coding
	t401585	1	144856407..144856583,144858630..144858739,144858818..144859001,144859918..144860109,144860474..144860686,144860779..144860965,144877753..144878212	+	Zm00001d030573	coding
	t401586	1	144856407..144856720,144858818..144859001,144859918..144860109,144860474..144860686,144860779..144860965,144877753..144878212	+	Zm00001d030573	coding
	t401587	1	144856407..144856583,144858522..144858739,144858818..144859001,144859918..144860109,144860474..144860686,144860779..144860965,144877753..144878212	+	Zm00001d030573	coding
	t401591	1	145543611..145544500,145545041..145545618	+	Zm00001d030577	coding
	t401594	1	145820512..145820685,145820788..145820828,145822893..145823056,145823202..145823301,145823394..145823566,145823778..145824791	+	Zm00001d030579	coding
	t401596	1	14606179..14606450,14606532..14606699,14606951..14607058,14607146..14607235,14607317..14607508,14608841..14608907,14609354..14609394,14609656..14609727,14610007..14610078,14610199..14610282,14610779..14610835,14611549..14611811	-	Zm00001d027826	coding
	t401597	1	14606206..14606699,14606951..14607058,14607146..14607235,14607317..14607508,14609656..14609793,14610007..14610078,14610199..14610282,14610779..14610835,14611549..14611811	-	Zm00001d027826	coding
	t401598	1	14606214..14606699,14606951..14607058,14607146..14607235,14607317..14607508,14608841..14609394,14609656..14610078,14610199..14610282,14610779..14610835,14611549..14611741	-	Zm00001d027826	coding
	t401599	1	14606241..14606699,14606951..14607058,14607146..14607235,14607317..14607508,14608841..14609727,14610007..14610078,14610199..14610282,14610779..14610835,14611549..14611728	-	Zm00001d027826	coding
	t401600	1	146069754..146069998,146070087..146070381,146075274..146075731,146077738..146077815,146079428..146079567,146079677..146080187	-	Zm00001d030581	coding
	t401601	1	14612107..14612444,14613848..14616020	+	Zm00001d027827	coding
	t401603	1	146389914..146390760,146391411..146391814,146396833..146396931,146397015..146397654	+	Zm00001d030584	coding
	t401614	1	14689445..14692321	+	Zm00001d027835	coding
	t401615	1	146989290..146989496,146989581..146989636,146989710..146989794,146989863..146989910,146990061..146990247,146990806..146990857,146990946..146990997,146991070..146991127,146991451..146991727	+	Zm00001d030591	coding
	t401616	1	14702216..14702843,14702966..14703367,14703480..14703776,14703855..14704070,14704153..14704540	-	Zm00001d027837	coding
	t401617	1	14705335..14706969	-	Zm00001d027838	coding
	t401618	1	147206043..147206913,147207394..147207463,147208298..147208359,147220512..147220586,147221148..147221239,147222284..147223612	-	Zm00001d030593	coding
	t401619	1	147206045..147206913,147207394..147207463,147208298..147208359,147209043..147209544,147220512..147220586,147221148..147221239,147222284..147223539	-	Zm00001d030593	coding
	t401620	1	147206050..147206913,147207394..147207463,147208298..147209544,147220512..147220586,147221148..147221239,147222284..147223575	-	Zm00001d030593	coding
	t401621	1	147206066..147206913,147207394..147207463,147208298..147208359,147208442..147209544,147220512..147220586,147221148..147221239,147222284..147223546	-	Zm00001d030593	coding
	t401622	1	147206071..147206913,147207394..147208359,147220512..147220586,147221148..147221239,147222284..147223575	-	Zm00001d030593	coding
	t401624	1	147514973..147515164,147515277..147515477,147515593..147515742,147517376..147517448,147523818..147524167,147524264..147524417,147524510..147524569,147524651..147524925,147525002..147525073,147525455..147525532,147525756..147525950,147537009..147537060,147539980..147540364	+	Zm00001d030598	coding
	t401625	1	147514973..147515164,147515277..147515477,147515593..147515742,147517376..147517448,147523818..147523996,147524111..147524167,147524264..147524417,147524510..147524569,147524651..147524925,147525002..147525103,147525455..147525532,147525756..147525950,147537009..147537060,147539980..147540407	+	Zm00001d030598	coding
	t401626	1	147514973..147515164,147515277..147515477,147515593..147515742,147517376..147517448,147523818..147523996,147524111..147524167,147524264..147524417,147524510..147524925,147525002..147525103,147525455..147525532,147525756..147525950,147537009..147537060,147539980..147540407	+	Zm00001d030598	coding
	t401627	1	147514973..147515164,147515277..147515477,147515593..147515742,147517376..147517448,147523905..147523996,147524264..147524417,147524510..147524569,147524651..147524925,147525002..147525103,147525455..147525532,147525756..147525950,147537009..147537060,147539980..147540407	+	Zm00001d030598	coding
	t401628	1	147514978..147515164,147515277..147515477,147515593..147515742,147517376..147517448,147523818..147523996,147524111..147524167,147524264..147524417,147524510..147524569,147524651..147524925,147525002..147525073,147525455..147525532,147525756..147525950,147537009..147537060,147539980..147540407	+	Zm00001d030598	coding
	t401629	1	147515040..147515164,147515277..147515477,147515593..147515742,147517376..147517448,147523818..147524167,147524264..147524417,147524510..147524569,147524651..147524925,147525002..147525073,147525455..147525532,147525756..147525951	+	Zm00001d030598	coding
	t401630	1	147515040..147515164,147515277..147515477,147515593..147515742,147517376..147517448,147523818..147524167,147524264..147524417,147524502..147524569,147524651..147524925,147525002..147525073,147525455..147525532,147525756..147525950,147537009..147537060,147539980..147540319	+	Zm00001d030598	coding
	t401631	1	147515040..147515164,147515277..147515477,147515593..147515742,147517376..147517448,147523818..147524167,147524264..147524417,147524510..147524569,147524651..147524925,147525002..147525073,147525482..147525532,147525756..147525950,147537009..147537060,147539980..147540346	+	Zm00001d030598	coding
	t401632	1	14754184..14754472,14755422..14755495,14756640..14757028	+	Zm00001d027839	coding
	t401634	1	147622995..147623833,147638896..147638943,147639232..147639468,147639559..147639595,147641070..147641527	-	Zm00001d030601	coding
	t401635	1	147623103..147623833,147638896..147638950,147639232..147639468,147639559..147639595,147641070..147641442	-	Zm00001d030601	coding
	t401640	1	148162035..148162771,148163144..148163539	+	Zm00001d030609	coding
	t401641	1	148162035..148162771,148163144..148163500,148164263..148164347,148174145..148174593,148175772..148175927,148176404..148176712,148188049..148188393,148189970..148190548	+	Zm00001d030609	coding
	t401642	1	148162170..148162771,148163144..148163500,148164263..148164347,148174145..148174593,148175772..148175927,148176404..148176799	+	Zm00001d030609	coding
	t401643	1	148162186..148162771,148163144..148163500,148164263..148164347,148174145..148174593,148175772..148175927,148176404..148176727,148188049..148188393,148189970..148190521	+	Zm00001d030609	coding
	t401644	1	148162208..148162771,148163144..148163500,148164263..148164347,148174145..148174483,148175772..148175927,148176404..148176712,148188049..148188393,148189970..148190489	+	Zm00001d030609	coding
	t401645	1	148162234..148162771,148163144..148163500,148164263..148164347,148174145..148174593,148175772..148175927,148176404..148176712,148188044..148188393,148189970..148190494	+	Zm00001d030609	coding
	t401646	1	148162262..148162771,148163144..148163500,148164263..148164347,148175772..148175838,148176404..148176712,148188049..148188393,148189970..148190545	+	Zm00001d030609	coding
	t401647	1	148162324..148162771,148163144..148163500,148164263..148164347,148174145..148174483,148175780..148175927,148176404..148176712,148188049..148188393,148189970..148190458	+	Zm00001d030609	coding
	t401648	1	148162657..148162771,148163144..148163500,148164209..148164347,148174145..148174593,148175772..148175927,148176404..148176712,148188049..148188393,148189970..148190455	+	Zm00001d030609	coding
	t401649	1	148163202..148164347,148174145..148174593,148175772..148175927,148176404..148176712,148188049..148188393,148189970..148190548	+	Zm00001d030609	coding
	t401650	1	14831571..14832172,14832772..14832784,14833906..14834046,14834141..14834254,14845028..14845106,14845656..14845765,14845864..14845920,14846057..14846144,14846231..14846630	+	Zm00001d027841	coding
	t401651	1	14831730..14832172,14832772..14832880,14833906..14834046,14834141..14834254,14845028..14845106,14845656..14845765,14845864..14845920,14846057..14846126,14846231..14846621	+	Zm00001d027841	coding
	t401652	1	14832046..14832172,14832772..14832880,14833906..14834046,14834141..14834254,14845028..14845457	+	Zm00001d027841	coding
	t401654	1	148420982..148421581,148421685..148421774,148422102..148422184,148422278..148422405,148422493..148422602,148422684..148422742,148422829..148422934,148423033..148423099,148423179..148423292,148423375..148423453,148423747..148423917,148424519..148424651,148425282..148425441,148425549..148425811	-	Zm00001d030612	coding
	t401655	1	148632020..148632330,148632497..148632618,148632712..148632836,148632920..148632966,148633041..148633136,148633245..148633347,148633436..148633496,148633579..148633650,148633760..148633840,148634279..148634347,148634456..148634542,148634726..148634815,148634940..148635396	-	Zm00001d030613	coding
	t401656	1	148632024..148632330,148632497..148632618,148632712..148632836,148632920..148632966,148633041..148633136,148633245..148633347,148633436..148633496,148633579..148633650,148633778..148633840,148634279..148634347,148634456..148634542,148634726..148634815,148634940..148635200	-	Zm00001d030613	coding
	t401657	1	148632080..148632618,148632712..148632836,148632920..148632966,148633041..148633136,148633245..148633347,148633436..148633496,148633579..148633650,148633760..148633840,148634279..148634347,148634456..148634542,148634726..148634815,148634940..148635396	-	Zm00001d030613	coding
	t401658	1	148687296..148687725,148687827..148688048,148688128..148688293,148688452..148688655,148688744..148688916,148689234..148689427	-	Zm00001d030614	coding
	t401659	1	148687299..148687725,148687827..148688048,148688128..148688293,148688452..148688655,148688744..148688916,148689234..148689425,148689527..148689704,148689783..148689925,148690168..148690257,148690374..148690496,148690698..148690875,148691313..148691542,148691656..148691715,148691827..148691894,148692018..148692171	-	Zm00001d030614	coding
	t401660	1	148687374..148687725,148687827..148688048,148688128..148688293,148688452..148688655,148688744..148688916,148689234..148689425,148689527..148689704,148689783..148689925,148690168..148690257,148690374..148690496,148690698..148690875,148691313..148691542,148691656..148691715,148691827..148692015	-	Zm00001d030614	coding
	t401661	1	148687376..148687725,148687827..148688048,148688128..148688293,148688452..148688655,148688744..148688917	-	Zm00001d030614	coding
	t401662	1	148687395..148687725,148687827..148688048,148688128..148688293,148688452..148688655,148688744..148688916,148689234..148689425,148689527..148689704,148689783..148689926	-	Zm00001d030614	coding
	t401663	1	148687401..148687452,148687480..148687725,148687827..148688048,148688128..148688239,148688452..148688655,148688744..148688916,148689234..148689425,148689527..148689704,148689783..148689925,148690168..148690257,148690374..148690496,148690698..148690875,148691313..148691473	-	Zm00001d030614	coding
	t401664	1	148687401..148687452,148687480..148687520,148687594..148687725,148687827..148688048,148688128..148688293,148688452..148688655,148688744..148688916,148689234..148689425,148689527..148689704,148689783..148689925,148690168..148690257,148690374..148690496,148690698..148690875,148691313..148691542,148691656..148691715,148691827..148691894,148692018..148692089	-	Zm00001d030614	coding
	t401665	1	148687401..148687452,148687480..148687520,148687599..148687725,148687827..148688048,148688128..148688293,148688452..148688655,148688744..148688916,148689234..148689425,148689527..148689704,148689783..148689925,148690168..148690257,148690374..148690496,148690698..148690875,148691313..148691542,148691656..148691715,148691827..148691894,148692018..148692116	-	Zm00001d030614	coding
	t401666	1	148687401..148687452,148687480..148687725,148687827..148688048,148688128..148688293,148688452..148688655,148688744..148688916,148689234..148689425,148689527..148689704,148689783..148689925,148690168..148690257,148690374..148690496,148690698..148690875,148691313..148691542,148691656..148691715,148691827..148691894,148692018..148692116	-	Zm00001d030614	coding
	t401667	1	148687401..148687452,148687480..148687520,148687594..148687725,148687827..148688048,148688128..148688293,148688482..148688655,148688744..148688916,148689234..148689425,148689527..148689704,148689783..148689925,148690168..148690257,148690698..148690875,148691313..148691542,148691656..148691715,148691827..148691894,148692018..148692171	-	Zm00001d030614	coding
	t401668	1	148689154..148689425,148689527..148689704,148689783..148689925,148690168..148690257,148690374..148690496,148690698..148690875,148691313..148691542,148691656..148691715,148691827..148691894,148692018..148692095	-	Zm00001d030614	coding
	t401669	1	148806103..148807147	+	Zm00001d030617	coding
	t401671	1	14882458..14883113,14883220..14883377,14883572..14883776,14889569..14889858,14889940..14890105,14890192..14890280,14890370..14890437,14890972..14891312	-	Zm00001d027842	coding
	t401672	1	14882459..14883113,14883220..14883377,14883572..14883776,14889569..14889858,14889940..14890105,14890192..14890280,14890370..14890437,14890972..14891319	-	Zm00001d027842	coding
	t401673	1	14882459..14883113,14883220..14883377,14883572..14883776,14884458..14884483,14886304..14886532,14889569..14889858,14889940..14890105,14890192..14890280,14890370..14890437,14890972..14891319	-	Zm00001d027842	coding
	t401674	1	14882464..14883113,14883220..14883377,14883572..14883776,14884567..14884648,14889084..14889858,14889940..14890105,14890192..14890280,14890370..14890437,14890972..14891242	-	Zm00001d027842	coding
	t401675	1	14882465..14883113,14883220..14883377,14883572..14883776,14884567..14884648,14889569..14889858,14889940..14890105,14890192..14890280,14890370..14890437,14890972..14891245	-	Zm00001d027842	coding
	t401676	1	148968958..148969539,148969610..148969716,148969808..148969874,148969969..148970084,148975608..148975679,148975791..148975991,148976401..148976477,148976831..148977007,148978416..148978520	-	Zm00001d030620	coding
	t401677	1	148968958..148969539,148969610..148969716,148969808..148969874,148969969..148970084,148975608..148975679,148975791..148975991,148976401..148976477,148976831..148977014,148978416..148978546	-	Zm00001d030620	coding
	t401678	1	148969135..148969539,148969610..148969716,148969808..148969874,148969969..148970084,148975608..148975679,148975791..148975991,148976401..148976477,148976831..148977053,148978416..148978472	-	Zm00001d030620	coding
	t401681	1	1492439..1492706,1493423..1493729,1493813..1494038,1494133..1494472,1494557..1494670,1494742..1494870,1494944..1495120,1495310..1495501,1495684..1495821,1495975..1496094,1496194..1496438,1496962..1497065,1498925..1499037,1499129..1499365,1499614..1499805,1499953..1500049,1500144..1500241,1500320..1500465,1500544..1500652,1500734..1500880,1501106..1501153,1501283..1501411,1501506..1501745,1501821.…	+	Zm00001d027278	coding
	t401682	1	1492439..1492706,1493423..1493729,1493813..1494038,1494133..1494472,1494557..1494670,1494742..1494870,1494953..1495120,1495310..1495501,1495684..1495821,1495975..1496094,1496194..1496438,1496962..1497065,1498943..1499037,1499129..1499365,1499614..1499805,1499953..1500049,1500144..1500241,1500320..1500465,1500544..1500652,1500734..1500880,1501106..1501153,1501283..1501411,1501506..1501745,1501821.…	+	Zm00001d027278	coding
	t401683	1	1492490..1492706,1493423..1493729,1493813..1494038,1494133..1494472,1494557..1494670,1494742..1494870,1494953..1495120,1495310..1495501,1495684..1495821,1495975..1496094,1496194..1496438,1496962..1497065,1498943..1499037,1499129..1499365,1499614..1499805,1499953..1500049,1500144..1500241,1500320..1500465,1500544..1500652,1500734..1500880,1501106..1501153,1501283..1501411,1501506..1501745,1501821.…	+	Zm00001d027278	coding
	t401684	1	1492490..1492706,1493423..1493729,1493813..1494038,1494133..1494472,1494557..1494670,1494742..1494870,1494953..1495120,1495310..1495501,1495684..1495821,1495975..1496094,1496194..1496438,1496962..1497065,1498943..1499037,1499129..1499365,1499614..1499805,1499953..1500049,1500144..1500241,1500320..1500465,1500544..1500652,1500734..1500880,1501106..1501153,1501283..1501411,1501506..1501745,1501821.…	+	Zm00001d027278	coding
	t401685	1	1492490..1492706,1493423..1493729,1493813..1494038,1494133..1494472,1494557..1494670,1494742..1494870,1494953..1495120,1495310..1495501,1495684..1495821,1495975..1496094,1496194..1496438,1496962..1497065,1498943..1499037,1499129..1499365,1499614..1499805,1499953..1500049,1500144..1500241,1500320..1500465,1500544..1500652,1500734..1500880,1501106..1501153,1501283..1501411,1501506..1501745,1501821.…	+	Zm00001d027278	coding
	t401686	1	1492490..1492706,1493423..1493729,1493813..1494038,1494133..1494472,1494557..1494670,1494742..1494870,1494944..1495120,1495310..1495501,1495684..1495735,1496218..1496438,1496962..1497065,1498943..1499037,1499129..1499365,1499614..1499805,1499953..1500049,1500144..1500241,1500320..1500465,1500544..1500652,1500734..1500880,1501106..1501153,1501283..1501411,1501506..1501745,1501821..1501967,1502050.…	+	Zm00001d027278	coding
	t401687	1	1492490..1492706,1493423..1493729,1493813..1494038,1494133..1494472,1494557..1494670,1494742..1494870,1494953..1495120,1495310..1495501,1495684..1495821,1495975..1496094,1496194..1496438,1496962..1497065,1498943..1499037,1499129..1499365,1499614..1499805,1499953..1500049,1500144..1500241,1500320..1500465,1500544..1500652,1500734..1500880,1501106..1501153,1501283..1501411,1501506..1501745,1501821.…	+	Zm00001d027278	coding
	t401688	1	1492490..1492706,1493423..1493729,1493813..1494038,1494133..1494472,1494557..1494670,1494742..1494870,1494944..1495120,1495310..1495501,1495684..1495821,1495975..1496094,1496194..1496438,1496962..1497065,1498943..1499037,1499129..1499365,1499614..1499805,1499953..1500049,1500144..1500241,1500320..1500465,1500544..1500652,1500734..1500880,1501106..1501153,1501283..1501411,1501506..1501745,1501821.…	+	Zm00001d027278	coding
	t401689	1	1492490..1492706,1493423..1493729,1493813..1494038,1494133..1494472,1494557..1494670,1494742..1494870,1494944..1495120,1495310..1495501,1495684..1495821,1495975..1496094,1496194..1496438,1496962..1497065,1498943..1499037,1499129..1499365,1499614..1499805,1499953..1500049,1500144..1500241,1500320..1500465,1500544..1500652,1500734..1500880,1501106..1501153,1501283..1501411,1501506..1501745,1501821.…	+	Zm00001d027278	coding
	t401690	1	1492492..1492706,1493423..1493729,1493813..1494038,1494133..1494472,1494557..1494670,1494742..1494870,1494944..1495120,1495310..1495501,1495684..1495821,1495975..1496094,1496194..1496438,1496962..1497065,1498943..1499037,1499129..1499365,1499614..1499805,1499953..1500049,1500144..1500241,1500320..1500465,1500544..1500652,1500734..1500880,1501106..1501153,1501283..1501411,1501506..1501745,1501821.…	+	Zm00001d027278	coding
	t401691	1	1492495..1492706,1493423..1493729,1493813..1494038,1494133..1494472,1494557..1494670,1494742..1494870,1494944..1495120,1495310..1495501,1495684..1495821,1495975..1496094,1496194..1496438,1496962..1497065,1498943..1499037,1499129..1499365,1499614..1499805,1499953..1500049,1500144..1500241,1500320..1500465,1500544..1500652,1500734..1500880,1501106..1501153,1501283..1501411,1501506..1501745,1501821.…	+	Zm00001d027278	coding
	t401692	1	1492496..1492706,1493423..1493729,1493813..1494038,1494133..1494472,1494557..1494670,1494742..1494870,1494944..1495120,1495310..1495501,1495684..1495821,1495975..1496094,1496194..1496438,1496962..1497065,1498943..1499037,1499129..1499365,1499614..1499805,1499953..1500049,1500144..1500241,1500320..1500465,1500544..1500652,1500734..1500880,1501106..1501153,1501283..1501411,1501506..1501745,1501821.…	+	Zm00001d027278	coding
	t401693	1	1492496..1492706,1493423..1493729,1493813..1494038,1494133..1494472,1494557..1494670,1494742..1494870,1494944..1495120,1495310..1495501,1495684..1495821,1495975..1496094,1496194..1496438,1496962..1497065,1498943..1499037,1499129..1499365,1499614..1499805,1499953..1500049,1500144..1500241,1500320..1500465,1500544..1500652,1500734..1500880,1501106..1501153,1501283..1501411,1501506..1501745,1501821.…	+	Zm00001d027278	coding
	t401694	1	1492515..1492706,1493423..1493729,1493813..1494038,1494133..1494472,1494557..1494670,1494742..1494870,1494944..1495120,1495310..1495501,1495684..1495821,1495975..1496094,1496194..1496438,1496962..1497065,1498943..1499037,1499129..1499365,1499614..1499805,1499953..1500049,1500144..1500241,1500320..1500465,1500544..1500652,1500734..1500880,1501106..1501153,1501283..1501411,1501506..1501745,1501821.…	+	Zm00001d027278	coding
	t401695	1	1492515..1492706,1493423..1493729,1493813..1494038,1494133..1494472,1494557..1494670,1494742..1494870,1494944..1495120,1495310..1495501,1495684..1495821,1495975..1496094,1496194..1496438,1496962..1497065,1498943..1499037,1499129..1499365,1499614..1499805,1499953..1500049,1500144..1500241,1500320..1500465,1500544..1500652,1500734..1500880,1501106..1501153,1501283..1501411,1501506..1501745,1501821.…	+	Zm00001d027278	coding
	t401696	1	1492515..1492706,1493423..1493729,1493813..1494038,1494133..1494263,1494346..1494472,1494557..1494670,1494742..1494870,1494944..1495120,1495310..1495501,1495684..1495821,1495975..1496094,1496194..1496438,1496962..1497065,1498943..1499037,1499129..1499365,1499614..1499805,1499953..1500049,1500144..1500241,1500320..1500465,1500544..1500652,1500734..1500880,1501106..1501153,1501283..1501411,1501506.…	+	Zm00001d027278	coding
	t401697	1	1492530..1492706,1493423..1493729,1493813..1494038,1494133..1494472,1494557..1494670,1494742..1494870,1494953..1495120,1495310..1495501,1495684..1495821,1495975..1496094,1496194..1496438,1496962..1497065,1498943..1499037,1499129..1499365,1499614..1499805,1499953..1500049,1500144..1500241,1500320..1500465,1500544..1500652,1500734..1500880,1501106..1501153,1501283..1501411,1501506..1501745,1501821.…	+	Zm00001d027278	coding
	t401698	1	1492610..1492706,1493423..1493729,1493813..1494038,1494133..1494472,1494557..1494670,1494742..1494870,1494944..1495120,1495310..1495501,1495684..1495821,1495975..1496094,1496194..1496438,1496962..1497065,1498943..1499037,1499129..1499365,1499614..1499805,1499953..1500049,1500144..1500241,1500320..1500465,1500544..1500652,1500734..1500880,1501106..1501153,1501283..1501411,1501506..1501745,1501821.…	+	Zm00001d027278	coding
	t401699	1	1493420..1493729,1493813..1494038,1494133..1494472,1494557..1494670,1494742..1494870,1494944..1495120,1495310..1495501,1495684..1495821,1495975..1496094,1496203..1496438,1496962..1497065,1498943..1499037,1499129..1499365,1499614..1499805,1499953..1500049,1500144..1500241,1500320..1500465,1500544..1500652,1500734..1500880,1501106..1501153,1501283..1501411,1501506..1501745,1501821..1501967,1502050.…	+	Zm00001d027278	coding
	t401700	1	1493420..1493729,1493813..1494038,1494133..1494472,1494557..1494670,1494742..1494870,1494944..1495120,1495310..1495501,1495684..1495821,1495975..1496094,1496203..1496438,1496962..1497065,1498943..1499037,1499129..1499365,1499614..1499805,1499953..1500049,1500144..1500241,1500320..1500465,1500544..1500652,1500734..1500880,1501106..1501153,1501283..1501411,1501506..1501745,1501821..1501967,1502050.…	+	Zm00001d027278	coding
	t401701	1	1493420..1493729,1493813..1494038,1494133..1494472,1494557..1494670,1494742..1494870,1494944..1495120,1495310..1495501,1495684..1495821,1495975..1496094,1496194..1496438,1496962..1497065,1498943..1499037,1499129..1499365,1499614..1499805,1499953..1500049,1500144..1500241,1500320..1500465,1500544..1500652,1500734..1500880,1501106..1501153,1501283..1501411,1501506..1501745,1501821..1501967,1502050.…	+	Zm00001d027278	coding
	t401702	1	1493420..1493729,1493813..1494038,1494133..1494472,1494557..1494670,1494742..1494870,1494944..1495120,1495310..1495501,1495684..1495821,1495975..1496094,1496194..1496438,1496962..1497065,1498943..1499037,1499129..1499365,1499614..1499805,1499953..1500049,1500144..1500241,1500320..1500465,1500544..1500652,1500734..1500880,1501106..1501153,1501283..1501411,1501506..1501745,1501821..1501967,1502050.…	+	Zm00001d027278	coding
	t401703	1	1493420..1493729,1493813..1494038,1494133..1494472,1494557..1494670,1494742..1494870,1494944..1495120,1495310..1495501,1495684..1495821,1495975..1496094,1496194..1496438,1496962..1497065,1498943..1499037,1499129..1499365,1499614..1499805,1499953..1500049,1500144..1500241,1500336..1500465,1500544..1500652,1500734..1500880,1501106..1501153,1501283..1501411,1501506..1501745,1501821..1501967,1502050.…	+	Zm00001d027278	coding
	t401704	1	1493420..1493729,1493813..1494038,1494133..1494472,1494557..1494670,1494742..1494870,1494944..1495120,1495310..1495501,1495684..1495821,1495975..1496094,1496194..1496438,1496962..1497065,1498943..1499037,1499129..1499365,1499614..1499805,1499953..1500049,1500144..1500241,1500320..1500465,1500544..1500652,1500734..1500880,1501106..1501153,1501283..1501411,1501506..1501745,1501821..1501967,1502050.…	+	Zm00001d027278	coding
	t401705	1	1493420..1493729,1493813..1494038,1494133..1494472,1494557..1494670,1494742..1494870,1494944..1495120,1495310..1495501,1495684..1495821,1495975..1496094,1496194..1496438,1496962..1497065,1498943..1499037,1499129..1499365,1499614..1499805,1499953..1500049,1500144..1500241,1500320..1500465,1500544..1500652,1500734..1500880,1501106..1501153,1501283..1501411,1501506..1501745,1501821..1501967,1502050.…	+	Zm00001d027278	coding
	t401706	1	1493420..1493729,1493813..1494038,1494133..1494472,1494557..1494670,1494742..1494870,1494944..1495120,1495310..1495501,1495684..1495821,1495975..1496094,1496194..1496438,1496962..1497065,1498943..1499037,1499129..1499365,1499614..1499805,1499953..1500049,1500144..1500241,1500320..1500465,1500544..1500652,1500734..1500880,1501106..1501153,1501283..1501411,1501506..1501745,1501821..1501913,1502050.…	+	Zm00001d027278	coding
	t401707	1	1493491..1493729,1493813..1494038,1494133..1494472,1494557..1494670,1494742..1494870,1494944..1495120,1495310..1495501,1495684..1495821,1495975..1496094,1496194..1496343,1499664..1499805,1499953..1500049,1500144..1500241,1500320..1500465,1500544..1500652,1500734..1500880,1501106..1501153,1501283..1501411,1501506..1501745,1501821..1501967,1502050..1502135,1502231..1502336,1502405..1502500,1502629.…	+	Zm00001d027278	coding
	t401718	1	1493907..1494038,1494133..1494472,1494557..1494670,1494742..1494870,1494944..1495120,1495310..1495501,1495684..1495821,1495975..1496094,1496194..1496438,1496962..1497065,1498943..1499037,1499129..1499365,1499614..1499805,1499953..1500049,1500144..1500241,1500320..1500465,1500544..1500652,1500734..1500880,1501106..1501153,1501283..1501411,1501506..1501745,1501821..1501967,1502050..1502135,1502231.…	+	Zm00001d027278	coding
	t401719	1	1494184..1494472,1494557..1494670,1494742..1494870,1494944..1495120,1495310..1495501,1495684..1495821,1495975..1496094,1496194..1496438,1496962..1497065,1498943..1499037,1499129..1499365,1499614..1499805,1499953..1500049,1500144..1500241,1500320..1500465,1500544..1500652,1500734..1500880,1501106..1501153,1501283..1501411,1501506..1501745,1501821..1501967,1502050..1502135,1502405..1502500,1502629.…	+	Zm00001d027278	coding
	t401720	1	1494248..1494472,1494557..1494670,1494742..1494870,1494953..1495120,1495310..1495501,1495684..1495821,1495975..1496094,1496194..1496438,1496962..1497065,1498943..1499037,1499129..1499365,1499614..1499805,1499953..1500049,1500144..1500241,1500320..1500465,1500544..1500652,1500734..1500880,1501106..1501153,1501283..1501411,1501506..1501745,1501821..1501913,1502050..1502135,1502231..1502336,1502405.…	+	Zm00001d027278	coding
	t401721	1	1494353..1494472,1494557..1494670,1494742..1494870,1494944..1495120,1495310..1495501,1495684..1495821,1495975..1496094,1496194..1496438,1496962..1497065,1497177..1497283,1498943..1499037,1499129..1499365,1499614..1499805,1499953..1500049,1500144..1500241,1500320..1500465,1500544..1500652,1500734..1500880,1501106..1501153,1501283..1501411,1501506..1501745,1501821..1501967,1502050..1502135,1502231.…	+	Zm00001d027278	coding
	t401722	1	1494649..1494670,1494742..1494870,1494953..1495120,1495310..1495501,1495684..1495821,1495975..1496094,1496194..1496438,1496962..1497065,1498943..1499037,1499129..1499365,1499614..1499805,1499953..1500049,1500144..1500241,1500320..1500465,1500544..1500652,1500734..1500880,1501106..1501153,1501283..1501411,1501506..1501745,1501821..1501967,1502050..1502135,1502231..1502336,1502405..1502500,1502629.…	+	Zm00001d027278	coding
	t401723	1	1494771..1494870,1494944..1495120,1495310..1495501,1495684..1495821,1495975..1496094,1496194..1496438,1496962..1497065,1498943..1499037,1499129..1499365,1499614..1499805,1499953..1500049,1500144..1500241,1500320..1500465,1500544..1500595,1504685..1504810,1504885..1504990,1505067..1505186,1505904..1505948,1506097..1506174,1506284..1506400,1506972..1507098,1522358..1522458,1522546..1522674,1522787.…	+	Zm00001d027278	coding
	t401724	1	1494780..1494870,1494953..1495120,1495310..1495501,1495684..1495821,1495975..1496094,1496194..1496438,1496962..1497065,1498943..1499037,1499129..1499365,1499614..1499805,1499953..1500049,1500144..1500241,1500320..1500465,1500544..1500652,1500734..1500880,1501106..1501153,1501283..1501411,1501506..1501745,1501821..1501967,1502050..1502135,1502231..1502336,1502420..1502500,1502629..1502781,1504306.…	+	Zm00001d027278	coding
	t401726	1	1495307..1495501,1495684..1495821,1495975..1496094,1496203..1496438,1496962..1497065,1498943..1499037,1499129..1499365,1499614..1499805,1499953..1500049,1500144..1500241,1500320..1500465,1500544..1500652,1500734..1500880,1501106..1501153,1501283..1501411,1501506..1501745,1501821..1501967,1502050..1502135,1502231..1502336,1502405..1502500,1502629..1502781,1504306..1504488,1504575..1504810,1504885.…	+	Zm00001d027278	coding
	t401727	1	1495397..1495501,1495684..1495821,1495975..1496098,1496206..1496438,1496962..1497065,1498943..1499037,1499129..1499365,1499614..1499805,1499953..1500049,1500144..1500241,1500320..1500465,1500544..1500652,1500734..1500880,1501106..1501153,1501283..1501411,1501506..1501745,1501821..1501967,1502050..1502135,1502231..1502336,1502405..1502500,1502629..1502781,1504306..1504488,1504575..1504810,1504885.…	+	Zm00001d027278	coding
	t401728	1	1495803..1495821,1495975..1496094,1496194..1496438,1496962..1497065,1498943..1499037,1499129..1499365,1499614..1499805,1499953..1500049,1500144..1500241,1500320..1500465,1500544..1500652,1500734..1500880,1501106..1501153,1501283..1501411,1501506..1501745,1501821..1501967,1502050..1502135,1502231..1502336,1502405..1502500,1502629..1502781,1504306..1504488,1504575..1504810,1504885..1504990,1505067.…	+	Zm00001d027278	coding
	t401732	1	1496066..1496094,1496194..1496438,1496962..1497065,1498943..1499037,1499129..1499365,1499614..1499805,1499953..1500049,1500144..1500241,1500320..1500465,1500544..1500652,1500734..1500880,1501106..1501153,1501283..1501411,1501506..1501745,1501821..1501967,1502050..1502135,1502231..1502336,1502405..1502500,1502629..1502781,1504306..1504488,1504575..1504810,1504885..1504990,1505067..1505186,1505904.…	+	Zm00001d027278	coding
	t401733	1	1496069..1496094,1496194..1496438,1496962..1497065,1498943..1499037,1499129..1499365,1499614..1499805,1499953..1500049,1500144..1500241,1500320..1500465,1500544..1500652,1500734..1500880,1501106..1501153,1501283..1501411,1501506..1501745,1501821..1501967,1502050..1502135,1502231..1502336,1502405..1502500,1502629..1502781,1504306..1504488,1504575..1504810,1504885..1504990,1505067..1505186,1505904.…	+	Zm00001d027278	coding
	t401734	1	1496070..1496094,1496194..1496438,1496962..1497065,1498943..1499037,1499129..1499365,1499614..1499805,1499953..1500049,1500144..1500241,1500320..1500465,1500544..1500652,1500734..1500880,1501106..1501153,1501283..1501411,1501506..1501745,1501821..1501967,1502050..1502135,1502231..1502336,1502405..1502500,1502629..1502781,1504306..1504488,1504575..1504810,1504885..1504990,1505067..1505186,1505904.…	+	Zm00001d027278	coding
	t401736	1	1496278..1496438,1496962..1497065,1498943..1499037,1499129..1499365,1499614..1499805,1499953..1500049,1500144..1500241,1500320..1500465,1500544..1500652,1500734..1500880,1501106..1501153,1501283..1501411,1501506..1501745,1501821..1501967,1502050..1502135,1502231..1502336,1502405..1502500,1502629..1502781,1504306..1504488,1504575..1504810,1504885..1504990,1505067..1505186,1505904..1505948,1506097.…	+	Zm00001d027278	coding
	t401737	1	1496321..1496438,1496962..1497065,1498943..1499037,1499129..1499365,1499614..1499805,1499953..1500049,1500144..1500241,1500320..1500465,1500544..1500652,1500734..1500880,1501106..1501153,1501283..1501411,1501506..1501745,1501821..1501967,1502050..1502135,1502231..1502336,1502405..1502500,1502629..1502781,1504306..1504488,1504575..1504810,1504885..1504978,1505063..1505186,1505904..1505948,1506097.…	+	Zm00001d027278	coding
	t401747	1	1496944..1497065,1498943..1499037,1499129..1499365,1499614..1499805,1499953..1500049,1500144..1500241,1500320..1500465,1500544..1500652,1500734..1500880,1501106..1501153,1501283..1501411,1501506..1501596,1501678..1501745,1501821..1501967,1502050..1502135,1502231..1502336,1502405..1502500,1502629..1502781,1504306..1504488,1504575..1504810,1504885..1504990,1505067..1505186,1505904..1505948,1506097.…	+	Zm00001d027278	coding
	t401748	1	1496944..1497065,1498943..1499037,1499129..1499365,1499614..1499805,1499953..1500049,1500144..1500241,1500320..1500465,1500544..1500652,1500734..1500880,1501106..1501153,1501283..1501411,1501506..1501745,1501821..1501967,1502050..1502135,1502231..1502336,1502405..1502500,1502629..1502781,1504306..1504488,1504575..1504810,1504885..1504990,1505067..1505186,1505904..1505948,1506097..1506174,1506284.…	+	Zm00001d027278	coding
	t401749	1	1496956..1497065,1498943..1499037,1499129..1499365,1499614..1499805,1499953..1500049,1500144..1500241,1500320..1500465,1500544..1500652,1500734..1500880,1501106..1501153,1501283..1501411,1501506..1501745,1501821..1501967,1502050..1502135,1502231..1502336,1502405..1502500,1502629..1502781,1504306..1504488,1504575..1504810,1504885..1504990,1505067..1505186,1505904..1505948,1506097..1506174,1506284.…	+	Zm00001d027278	coding
	t401750	1	1496961..1497065,1498943..1499037,1499129..1499365,1499614..1499805,1499953..1500049,1500144..1500241,1500320..1500465,1500544..1500652,1500734..1500880,1501106..1501153,1501283..1501411,1501506..1501745,1501821..1501967,1502050..1502135,1502231..1502336,1502405..1502500,1502629..1502781,1504306..1504488,1504575..1504810,1504885..1504990,1505067..1505186,1505904..1505948,1506097..1506174,1506284.…	+	Zm00001d027278	coding
	t401753	1	1498940..1499037,1499129..1499365,1499614..1499805,1499953..1500049,1500144..1500241,1500320..1500465,1500544..1500652,1500734..1500880,1501106..1501153,1501283..1501411,1501506..1501745,1501821..1501967,1502050..1502135,1502231..1502336,1502405..1502500,1502629..1502781,1504306..1504488,1504575..1504810,1504885..1504990,1505067..1505186,1505904..1505948,1506097..1506174,1506284..1506400,1506972.…	+	Zm00001d027278	coding
	t401754	1	1498942..1499037,1499129..1499365,1499614..1499805,1499953..1500049,1500144..1500241,1500320..1500465,1500544..1500652,1500734..1500880,1501106..1501153,1501283..1501411,1501506..1501745,1501821..1501967,1502050..1502135,1502231..1502336,1502405..1502500,1502629..1502781,1504306..1504488,1504575..1504810,1504885..1504990,1505067..1505186,1505904..1505948,1506097..1506174,1506284..1506400,1506972.…	+	Zm00001d027278	coding
	t401755	1	1498999..1499037,1499129..1499365,1499614..1499805,1499953..1500049,1500144..1500241,1500320..1500465,1500544..1500652,1500734..1500880,1501106..1501153,1501283..1501411,1501506..1501745,1501821..1501967,1502050..1502135,1502231..1502336,1502405..1502500,1502629..1502781,1504306..1504488,1504575..1504810,1504885..1504990,1505067..1505186,1505904..1505948,1506097..1506174,1506284..1506400,1506972.…	+	Zm00001d027278	coding
	t401756	1	1499158..1499365,1499614..1499805,1499953..1500049,1500144..1500241,1500320..1500465,1500544..1500652,1500734..1500880,1501106..1501153,1501283..1501411,1501506..1501745,1501821..1501967,1502050..1502135,1502231..1502336,1502405..1502500,1502629..1502781,1504306..1504488,1504575..1504810,1504885..1504990,1505067..1505186,1505904..1505948,1506097..1506174,1506284..1506400,1506972..1507098,1522358.…	+	Zm00001d027278	coding
	t401757	1	1499165..1499365,1499614..1499805,1499953..1500049,1500144..1500241,1500320..1500465,1500544..1500652,1500734..1500880,1501106..1501153,1501373..1501411,1501506..1501745,1501821..1501967,1502050..1502135,1502231..1502336,1502405..1502500,1502629..1502781,1504306..1504488,1504575..1504810,1504885..1504990,1505067..1505186,1505904..1505948,1506097..1506174,1506284..1506400,1506972..1507098,1522358.…	+	Zm00001d027278	coding
	t401758	1	1499292..1499365,1499614..1499805,1499953..1500049,1500144..1500241,1500320..1500465,1500544..1500652,1500734..1500880,1501106..1501153,1501283..1501411,1501506..1501745,1501821..1501967,1502050..1502135,1502231..1502336,1502405..1502500,1502629..1502781,1504306..1504488,1504575..1504810,1504885..1504990,1505067..1505186,1505904..1505948,1506097..1506174,1506284..1506400,1506972..1507098,1522358.…	+	Zm00001d027278	coding
	t401759	1	1499627..1499805,1499953..1500049,1500144..1500241,1500320..1500465,1500544..1500652,1500734..1500880,1501106..1501153,1501283..1501411,1501506..1501745,1501821..1501967,1502050..1502135,1502231..1502336,1502405..1502500,1502629..1502781,1504306..1504488,1504575..1504810,1504885..1504990,1505067..1505186,1505904..1505948,1506097..1506174,1506284..1506400,1506972..1507098,1522358..1522462,1522555.…	+	Zm00001d027278	coding
	t401760	1	1499758..1499805,1499953..1500049,1500144..1500241,1500320..1500465,1500544..1500652,1500734..1500880,1501106..1501153,1501283..1501411,1501506..1501745,1501821..1501967,1502050..1502135,1502231..1502336,1502405..1502500,1502629..1502781,1504306..1504488,1504575..1504810,1504885..1504990,1505067..1505186,1505904..1505948,1506097..1506174,1506284..1506400,1506972..1507098,1522358..1522458,1522748.…	+	Zm00001d027278	coding
	t401761	1	1499948..1500049,1500144..1500241,1500320..1500465,1500544..1500652,1500734..1500880,1501106..1501153,1501283..1501411,1501506..1501745,1501821..1501967,1502050..1502135,1502231..1502336,1502405..1502500,1502629..1502781,1504306..1504488,1504575..1504810,1504885..1504990,1505067..1505186,1505904..1505948,1506097..1506174,1506284..1506400,1506972..1507098,1522358..1522458,1522546..1522608,1522787.…	+	Zm00001d027278	coding
	t401762	1	1500029..1500049,1500144..1500241,1500320..1500465,1500544..1500652,1500734..1500880,1501106..1501153,1501283..1501411,1501506..1501745,1501821..1501967,1502050..1502135,1502231..1502336,1502405..1502500,1502629..1502781,1504306..1504488,1504575..1504810,1504885..1504990,1505067..1505186,1505904..1505948,1506097..1506174,1506284..1506400,1506972..1507098,1522358..1522458,1522546..1522674,1522787.…	+	Zm00001d027278	coding
	t401763	1	1500197..1500241,1500320..1500465,1500544..1500652,1500734..1500880,1501106..1501153,1501283..1501411,1501506..1501745,1501821..1501959,1505149..1505186,1505904..1505948,1506097..1506174,1506284..1506400,1506972..1507098,1522358..1522458,1522787..1522855,1523380..1523526,1523601..1523738,1524300..1524344,1524433..1524579,1524661..1524722,1530899..1531052,1531133..1531324,1531404..1531508,1531605.…	+	Zm00001d027278	coding
	t401764	1	1500318..1500465,1500544..1500652,1500734..1500880,1501106..1501153,1501283..1501411,1501506..1501745,1501821..1501967,1502050..1502135,1502231..1502336,1502405..1502500,1502629..1502781,1504306..1504488,1504575..1504810,1504885..1504990,1505067..1505186,1505904..1505948,1506097..1506174,1506284..1506400,1506972..1507098,1522358..1522458,1522768..1522855,1523380..1523526,1523601..1523738,1524300.…	+	Zm00001d027278	coding
	t401765	1	1500321..1500465,1500544..1500652,1500734..1500880,1501106..1501153,1501283..1501411,1501506..1501745,1501821..1501967,1502050..1502135,1502231..1502336,1502405..1502500,1502629..1502781,1504306..1504488,1504575..1504810,1504885..1504990,1505067..1505186,1505904..1505948,1506097..1506174,1506284..1506400,1506972..1507098,1522358..1522458,1522546..1522674,1522787..1522855,1523380..1523526,1523601.…	+	Zm00001d027278	coding
	t401766	1	1500537..1500652,1500734..1500880,1501106..1501153,1501283..1501411,1501506..1501745,1501821..1501967,1502050..1502135,1502231..1502336,1502405..1502500,1502629..1502781,1504306..1504488,1504575..1504810,1504885..1504990,1505067..1505186,1505904..1505948,1506097..1506174,1506284..1506400,1506972..1507098,1522358..1522458,1522546..1522608,1522787..1522855,1523380..1523526,1523601..1523738,1524300.…	+	Zm00001d027278	coding
	t401767	1	1500542..1500652,1500734..1500880,1501106..1501153,1501283..1501411,1501506..1501745,1501821..1501967,1502050..1502135,1502231..1502336,1502405..1502500,1502629..1502781,1504306..1504488,1504575..1504810,1504885..1504990,1505067..1505186,1505904..1505948,1506097..1506174,1506284..1506400,1506972..1507098,1522358..1522458,1522546..1522674,1522787..1522855,1523380..1523526,1523601..1523738,1524300.…	+	Zm00001d027278	coding
	t401768	1	1500590..1500652,1500734..1500880,1501106..1501153,1501283..1501411,1501506..1501745,1501821..1501967,1502050..1502135,1502231..1502336,1502405..1502500,1502629..1502781,1504306..1504488,1504575..1504810,1504885..1504990,1505067..1505186,1505904..1505948,1506097..1506174,1506284..1506400,1506972..1507098,1522358..1522462,1522787..1522855,1523380..1523526,1523601..1523738,1524300..1524344,1524433.…	+	Zm00001d027278	coding
	t401769	1	1500732..1500880,1501106..1501153,1501283..1501411,1501506..1501745,1501821..1501967,1502050..1502135,1502231..1502336,1502405..1502500,1502629..1502781,1504306..1504488,1504575..1504810,1504885..1504990,1505067..1505186,1505904..1505948,1506097..1506174,1506284..1506400,1506972..1507098,1522358..1522458,1522546..1522674,1522787..1522855,1523380..1523526,1523601..1523738,1524300..1524344,1524433.…	+	Zm00001d027278	coding
	t401770	1	1500778..1500880,1501106..1501153,1501283..1501411,1501506..1501745,1501821..1501967,1502050..1502135,1502231..1502336,1502405..1502500,1502629..1502781,1504306..1504488,1504575..1504810,1504885..1504990,1505067..1505186,1505904..1505948,1506097..1506174,1506284..1506400,1506972..1507098,1522358..1522458,1522546..1522674,1522787..1522855,1523380..1523526,1523601..1523738,1524300..1524344,1524433.…	+	Zm00001d027278	coding
	t401779	1	1502071..1502135,1502231..1502336,1502405..1502500,1502629..1502781,1504306..1504488,1504575..1504810,1504885..1504990,1505067..1505186,1505904..1505948,1506097..1506174,1506284..1506400,1506972..1507098,1522358..1522458,1522546..1522674,1522787..1522855,1523380..1523526,1523601..1523738,1524300..1524344,1524433..1524579,1524661..1524722,1530899..1531052,1531133..1531324,1531404..1531508,1531605.…	+	Zm00001d027278	coding
	t401780	1	1502467..1502500,1502629..1502781,1504306..1504488,1504575..1504810,1504885..1504990,1505067..1505186,1505904..1505948,1506097..1506174,1506284..1506400,1506972..1507098,1522358..1522458,1522546..1522608,1522787..1522855,1523380..1523526,1523601..1523738,1524285..1524344,1524433..1524579,1524661..1524722,1530899..1531052,1531133..1531324,1531404..1531508,1531605..1531736,1532274..1532522,1532596.…	+	Zm00001d027278	coding
	t401789	1	1504407..1504488,1504575..1504810,1504885..1504990,1505067..1505186,1505904..1505948,1506097..1506174,1506284..1506400,1506972..1507098,1522358..1522458,1522546..1522608,1522787..1522855,1523380..1523526,1523601..1523738,1524300..1524344,1524433..1524579,1524661..1524722,1530899..1531052,1531133..1531324,1531404..1531508,1531605..1531736,1532274..1532522,1532596..1532697,1532778..1533074	+	Zm00001d027278	coding
	t401937	1	1523249..1523526,1523601..1523738,1524300..1524344,1524433..1524579,1524661..1524722,1530899..1531052,1531133..1531324,1531404..1531508,1531662..1531736,1532274..1532522,1532596..1532697,1532778..1533074	+	Zm00001d027278	coding
	t401708	1	149354547..149354925,149355165..149355469,149355563..149355676,149355752..149355858,149355939..149357108,149357238..149357327,149357399..149357523,149357774..149357842,149357918..149358125,149358773..149359154	-	Zm00001d030623	coding
	t401709	1	149354553..149354925,149355165..149355469,149355563..149355676,149355752..149355858,149355939..149356085,149356159..149356267,149356357..149356458,149356640..149356714,149356929..149357108,149357238..149357327,149357399..149357523,149357774..149357837,149357918..149358125,149358773..149359154	-	Zm00001d030623	coding
	t401710	1	149354553..149354925,149355165..149355469,149355563..149355676,149355752..149356085,149356159..149356267,149356357..149356458,149356640..149356714,149356929..149357108,149357238..149357327,149357399..149357523,149357774..149357837,149357918..149358125,149358773..149359154	-	Zm00001d030623	coding
	t401711	1	149354553..149354925,149355165..149355469,149355563..149355676,149355752..149355827,149355935..149356085,149356159..149356267,149356357..149356458,149356640..149356714,149356929..149357108,149357238..149357327,149357399..149357523,149357774..149357837,149357918..149358125,149358773..149359154	-	Zm00001d030623	coding
	t401712	1	149354554..149354925,149355165..149355469,149355563..149355676,149355752..149355858,149355939..149356085,149356159..149356267,149356357..149356458,149356640..149356714,149356929..149357108,149357238..149357327,149357399..149357523,149357774..149357837,149357918..149358030,149358773..149359154	-	Zm00001d030623	coding
	t401713	1	149354595..149355469,149355563..149355676,149355752..149355858,149355939..149356085,149356159..149356267,149356357..149356458,149356640..149356714,149356929..149357108,149357238..149357327,149357399..149357523,149357774..149357837,149357918..149358125,149358773..149359154	-	Zm00001d030623	coding
	t401714	1	149354604..149354925,149355165..149355469,149355563..149355676,149355752..149355858,149355939..149356085,149356159..149356267,149356357..149356458,149356640..149356714,149356929..149357002,149357238..149357327,149357399..149357523,149357774..149357837,149357918..149358125,149358773..149359144	-	Zm00001d030623	coding
	t401715	1	149354605..149354925,149355165..149355469,149355563..149355676,149355752..149355858,149355939..149356085,149356159..149356267,149356357..149356458,149356640..149356714,149356929..149357108,149357238..149357327,149357399..149357523,149357774..149357837,149357918..149358095,149358773..149359154	-	Zm00001d030623	coding
	t401716	1	149354606..149354925,149355165..149355469,149355563..149355676,149355752..149355858,149355939..149356085,149356159..149356267,149356357..149356458,149356929..149357108,149357238..149357327,149357399..149357523,149357774..149357837,149357918..149358022,149358773..149359114	-	Zm00001d030623	coding
	t401717	1	149354606..149354925,149355165..149355469,149355563..149355858,149355939..149356085,149356159..149356267,149356357..149356458,149356640..149356714,149356929..149357108,149357238..149357327,149357399..149357523,149357774..149357837,149357918..149358125,149358773..149359128	-	Zm00001d030623	coding
	t401725	1	149517794..149520214,149520694..149520907,149521154..149521338,149521435..149522592	+	Zm00001d030624	coding
	t401729	1	149605257..149606090,149608256..149608697,149612201..149612816,149613607..149613647,149613740..149613808,149614169..149614269,149614585..149614663,149614848..149614946,149615026..149615094,149615212..149615261,149615348..149615429,149615811..149615905,149616068..149616355	+	Zm00001d030626	coding
	t401730	1	149605257..149606090,149608256..149608697,149609286..149609443,149612188..149612816,149613607..149613647,149613740..149613808,149614169..149614269,149614585..149614663,149614848..149614946,149615026..149615094,149615212..149615261,149615348..149615429,149615811..149615905,149616068..149616644	+	Zm00001d030626	coding
	t401731	1	149605379..149605625,149605840..149606090,149607926..149608018,149608256..149608697,149612201..149612816,149613607..149613647,149613740..149613808,149614169..149614269,149614585..149614663,149614848..149614946,149615026..149615064	+	Zm00001d030626	coding
	t401735	1	149608327..149608697,149612201..149612816,149613607..149613647,149613740..149613808,149614169..149614269,149614585..149614663,149614848..149614946,149615026..149615094,149615212..149615261,149615348..149615429,149615811..149615905,149616068..149616496	+	Zm00001d030626	coding
	t401738	1	149688164..149688391,149693203..149693260,149694486..149695797,149695879..149696679	+	Zm00001d030627	coding
	t401739	1	149688164..149688391,149693203..149693260,149694486..149694557,149695678..149695797,149695879..149695980,149696401..149696716	+	Zm00001d030627	coding
	t401740	1	149688164..149688391,149693203..149693260,149694486..149694557,149695678..149695797,149696401..149696743	+	Zm00001d030627	coding
	t401741	1	149688164..149688391,149693203..149695797,149695879..149695980,149696401..149696743	+	Zm00001d030627	coding
	t401742	1	149688188..149688391,149692392..149692515,149693203..149695797,149695879..149695980,149696401..149696654	+	Zm00001d030627	coding
	t401743	1	149688234..149688391,149693203..149693260,149694486..149694552,149695678..149695797,149695879..149695980,149696401..149696637	+	Zm00001d030627	coding
	t401744	1	149690050..149693260,149694486..149695797,149695879..149696679	+	Zm00001d030627	coding
	t401745	1	149690109..149693260,149694486..149695797,149695879..149695980,149696401..149696710	+	Zm00001d030627	coding
	t401746	1	149693181..149693260,149694486..149694557,149695678..149695797,149695879..149695980,149696401..149696647	+	Zm00001d030627	coding
	t401752	1	14989245..14990987	+	Zm00001d027843	coding
	t401771	1	15012548..15012886,15012983..15013135,15013240..15013343,15013432..15013713,15013840..15013896	-	Zm00001d027844	coding
	t401772	1	15012604..15012669,15012695..15012901,15012983..15013135,15013240..15013343,15013432..15013516,15013538..15013654	-	Zm00001d027844	coding
	t401773	1	150127232..150127642,150127738..150128159,150128723..150128785,150128915..150128965,150129066..150129120,150129659..150129938	-	Zm00001d030638	coding
	t401774	1	150127285..150127642,150127738..150128159,150128915..150128965,150129066..150129120,150129659..150129938	-	Zm00001d030638	coding
	t401775	1	150130069..150130365,150130509..150130670,150130764..150130869,150130970..150131171,150131271..150131352,150131465..150131547,150131642..150131774,150131898..150132072,150132470..150133395	+	Zm00001d030639	coding
	t401776	1	150130089..150130365,150130509..150130670,150130764..150130869,150130970..150131171,150131271..150131352,150131465..150131547,150131642..150131774,150131898..150132068,150132470..150133395	+	Zm00001d030639	coding
	t401777	1	150130089..150130365,150130509..150130670,150130764..150130869,150130970..150131171,150131271..150131352,150131465..150131547,150131642..150131774,150131898..150132063,150132470..150133395	+	Zm00001d030639	coding
	t401778	1	15013950..15015715,15017845..15018699	+	Zm00001d027845	coding
	t401781	1	150287615..150287765,150290798..150290905,150291714..150291977,150292048..150292140,150292230..150292433,150293264..150293367,150293531..150293597,150293679..150293786,150293896..150293988,150294102..150294192,150294306..150294376,150294913..150294949,150295054..150295182,150295274..150295588	+	Zm00001d030640	coding
	t401782	1	150287615..150287765,150290798..150290905,150291714..150291977,150292048..150292140,150292230..150292433,150293264..150293367,150293531..150293597,150293679..150293786,150294102..150294192,150294306..150294376,150295054..150295182,150295274..150295914	+	Zm00001d030640	coding
	t401783	1	150287615..150287765,150290798..150290905,150291714..150291977,150292048..150292140,150292230..150292433,150293264..150293367,150293531..150293597,150293679..150293786,150293896..150293988,150294102..150294192,150294306..150294376,150295054..150295182,150295274..150295914	+	Zm00001d030640	coding
	t401784	1	150287644..150287765,150290798..150290905,150291714..150291788,150291898..150291977,150292048..150292140,150292230..150292433,150293264..150293367,150293531..150293597,150293679..150293786,150293896..150293988,150294102..150294192,150294306..150294376,150295054..150295182,150295274..150295678	+	Zm00001d030640	coding
	t401785	1	150291329..150291977,150292048..150292140,150292230..150293367,150293531..150293597,150293679..150295182,150295274..150295678	+	Zm00001d030640	coding
	t401786	1	150293672..150293786,150293896..150294192,150294306..150294376,150295054..150295182,150295274..150295637	+	Zm00001d030640	coding
	t401792	1	15060190..15060601,15061484..15063033	+	Zm00001d027846	coding
	t401795	1	15065545..15068075,15068171..15068271,15071169..15071407,15071725..15071763,15072083..15072521	-	Zm00001d027847	coding
	t401796	1	15065545..15068075,15068171..15068255,15071725..15071763,15072083..15072521	-	Zm00001d027847	coding
	t401800	1	151023944..151024738,151025016..151025163,151025548..151026758,151026833..151027088,151029401..151029791	-	Zm00001d030652	coding
	t401801	1	151023994..151024738,151025013..151025163,151025548..151026758,151026833..151027088,151029401..151029753	-	Zm00001d030652	coding
	t401802	1	151024258..151024738,151025016..151025163,151025548..151026086,151026171..151026758,151026833..151029745	-	Zm00001d030652	coding
	t401804	1	15120744..15121476,15121620..15121723,15121813..15121938,15122465..15122598,15122728..15122865,15123129..15123295,15123369..15123411,15125555..15125746	-	Zm00001d027848	coding
	t401805	1	15120744..15121476,15121620..15121723,15121813..15121938,15122465..15122598,15122728..15122922,15123129..15123295,15123369..15123411,15125555..15125746	-	Zm00001d027848	coding
	t401806	1	15120744..15121476,15121620..15121723,15121813..15121938,15122465..15122598,15122728..15122865,15123129..15123258,15125505..15125746	-	Zm00001d027848	coding
	t401807	1	15120769..15121476,15121620..15121723,15121813..15121938,15122465..15122598,15122728..15122865,15123129..15123258,15125472..15125817	-	Zm00001d027848	coding
	t401808	1	15120772..15121476,15121620..15121938,15122465..15122865,15123129..15125812	-	Zm00001d027848	coding
	t401809	1	15120803..15121476,15121620..15121723,15121813..15121938,15122465..15122598,15122728..15122865,15123129..15125806	-	Zm00001d027848	coding
	t401810	1	15120842..15121476,15121620..15121723,15121813..15121938,15122465..15122608,15122728..15122865,15122948..15123258,15125472..15125806	-	Zm00001d027848	coding
	t401811	1	15120860..15121476,15121620..15121723,15121813..15121938,15122465..15122598,15122728..15122865,15123129..15123258,15125472..15125794	-	Zm00001d027848	coding
	t401812	1	15120874..15121476,15121620..15121723,15121813..15121938,15122465..15122598,15122728..15122905,15122957..15125845	-	Zm00001d027848	coding
	t401813	1	15120879..15121476,15121503..15121591,15121638..15121723,15121813..15121938,15122465..15122598,15122728..15124111	-	Zm00001d027848	coding
	t401814	1	15120879..15121476,15121620..15121723,15121813..15121938,15122465..15122608,15122728..15122865,15123129..15125806	-	Zm00001d027848	coding
	t401815	1	15120910..15121476,15121620..15121723,15121813..15121938,15122465..15122598,15122728..15122865,15123129..15123258,15125472..15125809	-	Zm00001d027848	coding
	t401816	1	15120922..15121723,15121813..15121938,15122465..15125548	-	Zm00001d027848	coding
	t401817	1	151221229..151221734,151221942..151222024,151222117..151222309,151222427..151222565,151223106..151223271,151223379..151223545,151223646..151223819,151223909..151224004,151224079..151224219,151224318..151224637,151224826..151225093,151225216..151225821	+	Zm00001d030656	coding
	t401818	1	151221339..151221734,151221933..151222024,151222117..151222309,151222427..151222565,151223106..151223271,151223379..151223545,151223646..151223819,151223909..151224004,151224079..151224219,151224318..151224637,151224826..151225093,151225216..151225434,151225455..151225730	+	Zm00001d030656	coding
	t401819	1	151221339..151221734,151221942..151222024,151222117..151222309,151222427..151222565,151223106..151223271,151223383..151223545,151223646..151223819,151223909..151224004,151224079..151224219,151224318..151224637,151224826..151225093,151225216..151225434,151225455..151225730	+	Zm00001d030656	coding
	t401820	1	151227616..151228086,151228200..151228312,151228392..151228436,151228750..151228826,151229649..151229754,151229838..151230101	-	Zm00001d030657	coding
	t401821	1	151227616..151228086,151228200..151228297,151228392..151228436,151228750..151228826,151229649..151229754,151229838..151230101	-	Zm00001d030657	coding
	t401822	1	151227616..151228086,151228200..151228297,151228392..151228436,151228750..151228826,151229649..151230116,151231054..151231149,151231417..151231538,151232604..151232862,151232957..151232989,151233513..151233818,151234524..151234595	-	Zm00001d030657	coding
	t401823	1	151227616..151228086,151228200..151228297,151228750..151228826,151229649..151230116,151231054..151231149,151231417..151231538,151232604..151232862,151232957..151232989,151233513..151233818,151234524..151234595	-	Zm00001d030657	coding
	t401825	1	15126907..15126939,15127060..15127167,15128032..15128256,15128666..15128732,15129400..15129723,15130050..15130433	-	Zm00001d027849	coding
	t401826	1	151464303..151464741,151466275..151466355,151466446..151466490,151466606..151466969,151467057..151467138,151467419..151467499,151467598..151469108,151469605..151471986,151472034..151472299	+	Zm00001d030659	coding
	t401827	1	151464303..151464741,151466275..151466355,151466446..151466490,151466606..151466969,151467057..151467138,151467419..151467499,151467598..151469108,151469605..151471986,151472067..151472632	+	Zm00001d030659	coding
	t401828	1	151464303..151464741,151466275..151466355,151466446..151466490,151466606..151466969,151467057..151467138,151467419..151467499,151467598..151469108,151469605..151472649	+	Zm00001d030659	coding
	t401829	1	151464306..151464741,151466275..151466355,151466446..151466490,151466606..151466969,151467057..151467138,151467419..151467499,151467598..151469108,151469605..151471986,151472052..151472270	+	Zm00001d030659	coding
	t401830	1	151464306..151464741,151466275..151466355,151466446..151466490,151466606..151466969,151467057..151467138,151467419..151467499,151467598..151469108,151469605..151471992,151472067..151472299	+	Zm00001d030659	coding
	t401831	1	151464306..151464741,151466275..151466355,151466446..151466969,151467057..151467138,151467419..151467499,151467598..151469108,151469605..151471986,151472067..151472420	+	Zm00001d030659	coding
	t401832	1	151464307..151464741,151466275..151466355,151466446..151466490,151466606..151466969,151467057..151467138,151467419..151467499,151467598..151469108,151469605..151471986,151472014..151472271	+	Zm00001d030659	coding
	t401833	1	151464307..151464741,151466275..151466355,151466446..151466490,151466606..151466969,151467057..151467138,151467419..151467499,151467598..151469108,151469605..151471986,151472059..151472443	+	Zm00001d030659	coding
	t401834	1	151464313..151464741,151466275..151466355,151466446..151466490,151466606..151466969,151467057..151467138,151467419..151467499,151467598..151469108,151469605..151472003,151472067..151472219	+	Zm00001d030659	coding
	t401835	1	151464313..151464741,151466275..151466355,151466446..151466490,151466606..151466969,151467057..151467138,151467419..151467499,151467598..151469108,151469605..151471992,151472067..151472241	+	Zm00001d030659	coding
	t401836	1	151464313..151464741,151466275..151466355,151466446..151466490,151466606..151466969,151467057..151467138,151467419..151467499,151467598..151469108,151469605..151471986,151472043..151472264	+	Zm00001d030659	coding
	t401837	1	151464313..151464741,151466275..151466355,151466446..151466490,151466606..151466969,151467057..151467138,151467419..151467499,151467598..151469108,151469605..151471992,151472067..151472339	+	Zm00001d030659	coding
	t401838	1	151464313..151464741,151466275..151466355,151466446..151466490,151466606..151466969,151467057..151467138,151467419..151467499,151467598..151469108,151469605..151471998,151472044..151472381	+	Zm00001d030659	coding
	t401839	1	151464314..151464741,151466275..151466355,151466446..151466490,151466606..151466969,151467057..151467138,151467419..151467499,151467598..151469108,151469605..151471992,151472067..151472297	+	Zm00001d030659	coding
	t401840	1	151464314..151464741,151466275..151466355,151466446..151466490,151466606..151466969,151467057..151467138,151467419..151467499,151467598..151469108,151469605..151471998,151472067..151472356	+	Zm00001d030659	coding
	t401841	1	151464359..151464741,151466275..151466355,151466446..151466490,151466606..151466969,151467057..151467138,151467419..151467499,151467598..151469108,151469605..151471986,151472059..151472170	+	Zm00001d030659	coding
	t401842	1	151466273..151466355,151466446..151466490,151466606..151466969,151467057..151467138,151467419..151467499,151467598..151469108,151469605..151471986,151472059..151472170	+	Zm00001d030659	coding
	t401843	1	151466273..151466355,151466446..151466490,151466606..151466969,151467057..151467138,151467419..151467499,151467598..151469108,151469605..151471986,151472067..151472298	+	Zm00001d030659	coding
	t401844	1	151466278..151466355,151466446..151466490,151466606..151466969,151467057..151467138,151467419..151467499,151467598..151469108,151469605..151472013,151472045..151472300	+	Zm00001d030659	coding
	t401845	1	151466311..151466355,151466446..151466490,151466606..151466969,151467057..151467138,151467419..151467499,151467598..151469108,151469605..151471986,151472067..151472280	+	Zm00001d030659	coding
	t401846	1	151466687..151466969,151467057..151467138,151467419..151467499,151467598..151469108,151469605..151471986,151472067..151472536	+	Zm00001d030659	coding
	t401847	1	151466689..151466969,151467057..151467138,151467419..151467499,151467598..151469108,151469605..151471986,151472059..151472170	+	Zm00001d030659	coding
	t401848	1	151466720..151466969,151467057..151467138,151467419..151467499,151467598..151469108,151469605..151471982,151472042..151472299	+	Zm00001d030659	coding
	t401849	1	151468383..151469108,151469483..151472269	+	Zm00001d030659	coding
	t401850	1	151469468..151469529,151469605..151471986,151472059..151472170	+	Zm00001d030659	coding
	t401851	1	15156918..15158216,15158731..15158781,15159446..15159589,15159922..15160206,15160306..15160378,15160631..15160851,15161220..15161297,15161424..15161486,15161915..15162289	-	Zm00001d027850	coding
	t401852	1	15156939..15158216,15158731..15158781,15159446..15159589,15159922..15160206,15160306..15160390,15160631..15160851,15161220..15161297,15161424..15161486,15161915..15162222	-	Zm00001d027850	coding
	t401853	1	15156979..15157171,15158032..15158216,15158731..15158781,15159446..15159589,15159922..15160206,15160306..15160378,15160631..15160851,15161220..15161297,15161424..15161486,15161915..15162289	-	Zm00001d027850	coding
	t401854	1	151627586..151627906,151628432..151628542,151632391..151632760,151632849..151633151,151633280..151633329,151633432..151633489,151633594..151634045	+	Zm00001d030661	coding
	t401856	1	15175214..15175625,15177178..15177892	-	Zm00001d027851	coding
	t401858	1	151874653..151874937,151875338..151875390,151875817..151875917,151884467..151884858	+	Zm00001d030665	coding
	t401859	1	15193281..15194194,15195343..15195746,15195851..15196074	-	Zm00001d027852	coding
	t401860	1	15195298..15195746,15195851..15195936,15195961..15196077	-	Zm00001d027852	coding
	t401861	1	152032065..152032390,152033065..152033155,152033272..152034395,152034832..152035702,152036403..152036903,152037029..152037784,152037914..152040589	+	Zm00001d030666	coding
	t401862	1	152032080..152032390,152033065..152033155,152033272..152034395,152034832..152040588	+	Zm00001d030666	coding
	t401863	1	152032095..152032390,152033065..152033155,152033272..152034395,152034832..152035702,152036403..152036903,152037029..152038039,152038411..152040583	+	Zm00001d030666	coding
	t401864	1	152032095..152032390,152033065..152033155,152033272..152034395,152034832..152035702,152036403..152036903,152037029..152037309,152037704..152037784,152037914..152038039,152038411..152040589	+	Zm00001d030666	coding
	t401865	1	152032096..152032390,152033065..152033155,152033272..152034395,152034832..152035702,152035923..152036041,152036082..152036903,152037029..152037784,152037914..152038039,152038411..152040590	+	Zm00001d030666	coding
	t401866	1	152032096..152032390,152032588..152032867,152033065..152033155,152033272..152034395,152034832..152035702,152036403..152036903,152037029..152037309,152037689..152037784,152037914..152038039,152038411..152040590	+	Zm00001d030666	coding
	t401867	1	152032098..152032390,152033065..152033155,152033272..152034395,152034832..152035702,152036403..152036903,152037029..152037309,152037535..152037784,152037914..152038039,152038411..152040339	+	Zm00001d030666	coding
	t401868	1	152032098..152032390,152033065..152033155,152033272..152034395,152034832..152035702,152036403..152036903,152037029..152037482,152037530..152037784,152037914..152038039,152038411..152040584	+	Zm00001d030666	coding
	t401869	1	152032098..152032390,152033065..152033155,152033272..152034395,152034832..152035702,152035808..152036306,152036403..152036903,152037029..152037784,152037914..152038163,152038309..152040584	+	Zm00001d030666	coding
	t401870	1	152032098..152032390,152033065..152033155,152033272..152034395,152034832..152035702,152036403..152036903,152037029..152037164,152037249..152037309,152037689..152037784,152037914..152038039,152038411..152040584	+	Zm00001d030666	coding
	t401871	1	152032098..152032390,152033065..152033155,152033272..152034395,152034832..152035702,152036403..152036903,152037029..152037784,152037914..152038040,152038464..152040584	+	Zm00001d030666	coding
	t401872	1	152032098..152032390,152033065..152033155,152033272..152034395,152034832..152035702,152036403..152040589	+	Zm00001d030666	coding
	t401873	1	152032098..152032390,152033065..152033155,152033272..152034395,152034832..152035702,152036403..152036903,152037029..152037309,152037689..152037784,152037914..152040590	+	Zm00001d030666	coding
	t401874	1	152032102..152032390,152033065..152033155,152033272..152034395,152034832..152035698,152035819..152036322,152036403..152036914,152036983..152037799,152037914..152038034,152038119..152040585	+	Zm00001d030666	coding
	t401875	1	152032102..152032390,152033065..152033155,152033272..152034395,152034832..152035702,152036403..152037784,152037914..152040589	+	Zm00001d030666	coding
	t401876	1	152032102..152032390,152033065..152033155,152033272..152034395,152034832..152035702,152036403..152036903,152037029..152037806,152037848..152040589	+	Zm00001d030666	coding
	t401877	1	152032119..152032390,152033065..152033155,152033272..152034395,152034832..152035702,152036403..152036903,152037029..152037784,152037914..152038039,152038411..152040584	+	Zm00001d030666	coding
	t401878	1	152032119..152032390,152033065..152033155,152033272..152034395,152034832..152035702,152036403..152036903,152037029..152037576,152037620..152037784,152037914..152038039,152038411..152040589	+	Zm00001d030666	coding
	t401879	1	152032119..152032390,152033065..152033155,152033272..152034395,152034832..152035702,152036403..152036903,152037029..152037313,152037914..152038039,152038411..152040590	+	Zm00001d030666	coding
	t401880	1	152032135..152032380,152033055..152033152,152033269..152034384,152034826..152035696,152036395..152036905,152037031..152037309,152037345..152037416,152037602..152037792,152037920..152038031,152038408..152040550	+	Zm00001d030666	coding
	t401881	1	152032135..152032390,152033065..152033155,152033272..152034395,152034832..152035702,152036403..152036903,152037029..152037281,152037493..152037576,152037610..152037784,152037914..152038039,152038411..152040563	+	Zm00001d030666	coding
	t401882	1	152032135..152032390,152033065..152033155,152033272..152034395,152034832..152035702,152036403..152036903,152037029..152037551,152037575..152037784,152037914..152038039,152038411..152040575	+	Zm00001d030666	coding
	t401883	1	152032135..152032390,152033065..152033155,152033272..152034395,152034832..152035702,152036403..152036903,152037029..152037454,152037636..152037784,152037914..152038039,152038411..152040584	+	Zm00001d030666	coding
	t401884	1	152032135..152032390,152033065..152033155,152033272..152034395,152034832..152035702,152036403..152036914,152037058..152037784,152037914..152038039,152038411..152040584	+	Zm00001d030666	coding
	t401885	1	152032135..152032390,152033065..152033155,152033272..152034395,152034832..152035702,152036403..152036903,152037029..152037454,152037625..152037784,152037914..152038039,152038411..152040584	+	Zm00001d030666	coding
	t401886	1	152032135..152032390,152033065..152033155,152033272..152034395,152034832..152035702,152036403..152036903,152037029..152037784,152037914..152038039,152038464..152040585	+	Zm00001d030666	coding
	t401887	1	152032135..152032390,152033065..152033155,152033272..152034395,152034832..152035702,152036403..152036903,152037034..152037784,152037914..152038039,152038461..152040585	+	Zm00001d030666	coding
	t401888	1	152032135..152032390,152033065..152033155,152033272..152034395,152034832..152035702,152036403..152037784,152037914..152038039,152038411..152040589	+	Zm00001d030666	coding
	t401889	1	152032135..152032390,152033272..152034395,152034832..152035702,152036403..152036903,152037029..152038039,152038411..152040589	+	Zm00001d030666	coding
	t401890	1	152032135..152032390,152033065..152033155,152033272..152034395,152034832..152035702,152036403..152036903,152037029..152037454,152037487..152037784,152037914..152038039,152038411..152040589	+	Zm00001d030666	coding
	t401891	1	152032135..152032390,152033065..152033155,152033272..152034395,152034832..152035702,152036403..152036903,152037029..152037309,152037689..152037784,152037914..152038099,152038411..152040589	+	Zm00001d030666	coding
	t401892	1	152032135..152032390,152033065..152033155,152033272..152034395,152034832..152035702,152036380..152036903,152037029..152037784,152037914..152038039,152038461..152040589	+	Zm00001d030666	coding
	t401893	1	152032135..152032390,152033065..152033155,152033272..152034395,152034832..152035702,152036403..152036903,152037029..152037454,152037655..152037784,152037914..152038039,152038411..152040589	+	Zm00001d030666	coding
	t401894	1	152032135..152032390,152033065..152033155,152033272..152034395,152034832..152035702,152036403..152036903,152037029..152037454,152037548..152037784,152037914..152038039,152038411..152040590	+	Zm00001d030666	coding
	t401895	1	152032137..152032390,152033065..152033155,152033272..152034395,152034832..152035702,152036403..152036903,152037029..152037784,152037914..152038039,152038411..152038678,152038770..152040583	+	Zm00001d030666	coding
	t401896	1	152032137..152032390,152033065..152033155,152033272..152034395,152034832..152035702,152036403..152036903,152037029..152037784,152037914..152038054,152038111..152040584	+	Zm00001d030666	coding
	t401897	1	152032137..152032390,152033065..152033155,152033272..152034395,152034832..152035703,152035864..152036363,152036403..152036903,152037029..152037309,152037695..152037784,152037914..152038039,152038411..152040586	+	Zm00001d030666	coding
	t401898	1	152032143..152032390,152033065..152033155,152033272..152034395,152034832..152035702,152036403..152036903,152037029..152037279,152037539..152037784,152037914..152038039,152038411..152040589	+	Zm00001d030666	coding
	t401899	1	152032144..152032390,152033065..152033155,152033272..152034395,152034832..152035702,152036403..152036903,152037029..152037234,152037320..152037784,152037914..152038039,152038411..152040509	+	Zm00001d030666	coding
	t401900	1	152032150..152032390,152033065..152033155,152033272..152034395,152034832..152035702,152036403..152036903,152037029..152037784,152037914..152038039,152038248..152040589	+	Zm00001d030666	coding
	t401901	1	152032151..152032390,152033065..152033155,152033272..152034395,152034832..152035702,152036403..152036903,152037029..152037304,152037669..152037784,152037914..152038039,152038411..152040418	+	Zm00001d030666	coding
	t401902	1	152032152..152032390,152033065..152033155,152033272..152034395,152034832..152036903,152037029..152037784,152037914..152038039,152038411..152040583	+	Zm00001d030666	coding
	t401903	1	152032157..152032390,152033065..152033155,152033272..152034395,152034832..152035702,152036403..152036903,152037029..152037784,152037914..152038039,152038411..152040587	+	Zm00001d030666	coding
	t401904	1	152032157..152032390,152033065..152033155,152033272..152034395,152034832..152035702,152036403..152036903,152037029..152037309,152037689..152037784,152037914..152038039,152038411..152038678,152038770..152040589	+	Zm00001d030666	coding
	t401905	1	152032161..152032390,152033065..152033155,152033357..152034395,152034832..152035702,152036403..152037784,152037914..152040589	+	Zm00001d030666	coding
	t401906	1	152032163..152032390,152033065..152033155,152033272..152034395,152034832..152035702,152036403..152036903,152037015..152037784,152037914..152038039,152038411..152040591	+	Zm00001d030666	coding
	t401907	1	152032168..152032390,152033065..152033155,152033272..152034395,152034832..152037784,152037914..152040590	+	Zm00001d030666	coding
	t401908	1	152032175..152032390,152033065..152033155,152033272..152033536,152035432..152035702,152036403..152036903,152037029..152037309,152037689..152037784,152037914..152038039,152038411..152038678,152038770..152040583	+	Zm00001d030666	coding
	t401909	1	152032178..152032390,152033065..152033155,152033272..152034395,152034832..152035702,152036403..152036903,152037029..152037309,152037697..152037784,152037914..152038039,152038411..152038680	+	Zm00001d030666	coding
	t401910	1	152032184..152032390,152033065..152033155,152033272..152034395,152034832..152035702,152036403..152036903,152037029..152037309,152037487..152037501,152037533..152037790,152037914..152038054,152038411..152040589	+	Zm00001d030666	coding
	t401911	1	152032187..152032390,152033065..152033155,152033272..152034395,152034832..152035702,152036403..152036903,152037029..152037784,152037914..152038044,152038411..152040585	+	Zm00001d030666	coding
	t401912	1	152032187..152032390,152033065..152033155,152033272..152034395,152034832..152035702,152036403..152036903,152037015..152037784,152037914..152038039,152038461..152040585	+	Zm00001d030666	coding
	t401913	1	152032187..152032390,152033065..152033155,152033272..152034395,152034832..152036903,152037029..152037784,152037914..152040590	+	Zm00001d030666	coding
	t401914	1	152032229..152032390,152033065..152033155,152033272..152034395,152034832..152035702,152036403..152036997,152037029..152037784,152037914..152038046,152038137..152040584	+	Zm00001d030666	coding
	t401915	1	152032229..152032390,152033065..152033155,152033272..152034395,152034832..152035702,152036403..152036903,152037029..152037280,152037689..152037784,152037914..152038039,152038411..152040589	+	Zm00001d030666	coding
	t401916	1	152032276..152032390,152033065..152033155,152033272..152034395,152034832..152035702,152036403..152036903,152037029..152037370,152037404..152037537,152037565..152037784,152037914..152038039,152038411..152040507	+	Zm00001d030666	coding
	t401917	1	152032295..152032390,152033065..152033155,152033272..152034395,152034832..152035702,152036403..152036903,152037029..152037784,152037914..152038039,152038411..152040583	+	Zm00001d030666	coding
	t401918	1	152032295..152032390,152033065..152033155,152033272..152034395,152034832..152035702,152036403..152036903,152037029..152037784,152037914..152038039,152038411..152040584	+	Zm00001d030666	coding
	t401919	1	152032295..152032390,152033065..152033155,152033272..152034395,152034832..152035702,152036403..152036903,152037029..152037784,152037914..152038039,152038411..152040585	+	Zm00001d030666	coding
	t401920	1	152032295..152032390,152033065..152033155,152033272..152034395,152034832..152035702,152036403..152036903,152037029..152037784,152037914..152038039,152038411..152040589	+	Zm00001d030666	coding
	t401921	1	152032295..152032390,152033065..152033155,152033272..152034395,152034832..152035702,152036403..152036903,152037029..152037784,152037914..152038039,152038411..152040590	+	Zm00001d030666	coding
	t401922	1	152033333..152034395,152034832..152035702,152036403..152036903,152037029..152037482,152037575..152037784,152037914..152038039,152038411..152040585	+	Zm00001d030666	coding
	t401923	1	152033514..152034395,152034832..152035702,152036403..152036903,152037029..152037309,152037548..152037784,152037914..152038039,152038411..152040608	+	Zm00001d030666	coding
	t401924	1	152033537..152034395,152034832..152035702,152036403..152036903,152037029..152037493,152037761..152037784,152037914..152040588	+	Zm00001d030666	coding
	t401925	1	152033619..152034395,152034832..152035702,152036403..152036903,152037029..152037309,152037539..152037784,152037914..152038039,152038411..152040589	+	Zm00001d030666	coding
	t401926	1	152033743..152034395,152034832..152035702,152036403..152036903,152037029..152037309,152037539..152037784,152037914..152038039,152038411..152040589	+	Zm00001d030666	coding
	t401927	1	152033873..152034395,152034832..152035702,152036403..152036903,152037029..152037368,152037404..152037784,152037914..152038039,152038411..152040589	+	Zm00001d030666	coding
	t401928	1	152033908..152034395,152034832..152035702,152036403..152036903,152037029..152037784,152037914..152038178,152038411..152040589	+	Zm00001d030666	coding
	t401929	1	152034888..152035702,152036403..152036903,152037029..152037784,152037914..152038070,152038121..152040589	+	Zm00001d030666	coding
	t401930	1	152035110..152035702,152036403..152036903,152037029..152037784,152037914..152038054,152038411..152040590	+	Zm00001d030666	coding
	t401931	1	152035469..152036904,152037015..152037784,152037914..152037966,152037994..152038212,152038234..152040590	+	Zm00001d030666	coding
	t401932	1	152035470..152035702,152036403..152036903,152037029..152037309,152037914..152040589	+	Zm00001d030666	coding
	t401933	1	152035628..152035702,152036403..152036903,152037025..152037784,152037914..152038039,152038411..152040588	+	Zm00001d030666	coding
	t401934	1	152108172..152108531	+	Zm00001d030667	coding
	t401942	1	152400814..152401357,152401482..152401605,152401688..152401722,152402425..152402515,152402605..152402840,152403049..152403093,152403249..152403362,152403445..152403508,152404684..152404847,152404966..152405347	-	Zm00001d030675	coding
	t401943	1	152400816..152401357,152401482..152401605,152401688..152401800,152402425..152402515,152402605..152402840,152403049..152403093,152403249..152403362,152403445..152403508,152404684..152404847,152404966..152405335	-	Zm00001d030675	coding
	t401944	1	152409706..152409873,152409974..152410402	-	Zm00001d030676	coding
[truncated: 108,346 more rows]
