# Supplementary material for: Discovering and Constructing ceRNA-miRNA-Target Gene Regulatory Networks during Anther Development in Maize
Source: Int J Mol Sci. 2019 Jul 15;20(14):3480. doi: 10.3390/ijms20143480 (PMC6678786; doi:10.3390/ijms20143480)
Supplement: Supplementary file 1 [file ijms-20-03480-s001.zip › ijms-543828-proof done-supplementary/Supporting Table S3.xlsx]

## Sheet: Table S3
	Table S3. Information of the 61 known miRNAs identified and used in this study.
	miRNA group	Chromosome	Start position	End position	Strand	Mature
	zma-miR528a/b-5p	chr1;chr9	6412285;156643710	6412305;156643730	+;-	UGGAAGGGGCAUGCAGAGGAG
	zma-miR171d/e-5p	chr1;chr9	7976734;128212982	7976754;128213002	+;+	UGUUGGCUCGGCUCACUCAGA
	zma-miR171d/j/e/i-3p	chr1;chr1;chr10;chr9	7976798;278093556;59006641;128213041	7976818;278093576;59006661;128213061	+;+;+;+	UGAUUGAGCCGUGCCAAUAUC
	zma-miR167e/f/g/h/i/j-5p	chr1;chr3;chr3;chr6;chr7;chr9	12791800;119394604;195044739;95985974;10115877;113476143	12791820;119394624;195044759;95985994;10115897;113476163	+;+;+;-;-;+	UGAAGCUGCCAGCAUGAUCUG
	zma-miR167j-3p	chr1	12791887	12791906	+	GAUCAUGUGGCAGUUUCAUU
	zma-miR166g-5p	chr1	13782630	13782650	+	GGAAUGUUGUCUGGUUGGAGA
	zma-miR166h/e/i/f/g/b/c/d-3p	chr1;chr1;chr1;chr1;chr4;chr5;chr5;chr5;chr9	13782733;244940077;226759257;279585913;153858524;8289243;195602310;22443535;90025372	13782752;244940096;226759276;279585932;153858543;8289262;195602329;22443554;90025391	+;+;-;-;+;+;+;-;+	UCGGACCAGGCUUCAUUCCC
	zma-miR166b/d-5p	chr1;chr5;chr9	226759349;22443615;90025279	226759369;22443635;90025299	-;-;+	GGAAUGUUGUCUGGUUCAAGG
	zma-miR171l-5p	chr1	249547376	249547396	+	UAUUGGCGUGCCUCAAUCCGA
	zma-miR160a/c/d/b/e/g-5p	chr1;chr4;chr5;chr6;chr6	288700735;241638531;44296848;9551868;94036700	288700755;241638551;44296868;9551888;94036720	-;+;-;+;+	UGCCUGGCUCCCUGUAUGCCA
	zma-miR167a/b/d/c-5p	chr1;chr3;chr5;chr5	292918735;119392637;4414260;7976387	292918755;119392657;4414280;7976407	-;+;+;+	UGAAGCUGCCAGCAUGAUCUA
	zma-miR390a/b-5p	chr1;chr5	298107397;2846328	298107417;2846348	+;+	AAGCUCAGGAGGGAUAGCGCC
	zma-miR2275b/c-3p	chr10;chr4	70573749;31734113	70573770;31734134	+;+	UUCAGUUUCCUCUAAUAUCUCA
	zma-miR2118f	chr10	118740289	118740310	-	UUCCCAAUGCCUUCCAUGCCUA
	zma-miR2118e	chr10	118740533	118740554	-	UUCCUGAUGUCUCCCAUUCCUA
	zma-miR2118a	chr10	118790606	118790627	-	UUCCUGAUGCCUCUCAUUCCUA
	zma-miR2118c	chr10	118813641	118813662	-	UUCCUAAUGCCUCCCAUUCCUA
	zma-miR156d/f/g/b/c/e/a/h/i/l-5p	chr10;chr2;chr2;chr3;chr4;chr4;chr5;chr5;chr7	129642946;33005045;185614105;6928362;87069261;140280672;94725931;188595401;119411287	129642965;33005064;185614124;6928381;87069280;140280691;94725950;188595420;119411306	-;+;-;-;-;-;-;-;+	UGACAGAAGAGAGUGAGCAC
	zma-miR171k/h-5p	chr10;chr2	138536898;18027180	138536918;18027200	-;-	UGGUAUUGUUUCGGCUCAUGU
	zma-miR171k/h-3p	chr10;chr2	138536857;18027119	138536877;18027139	-;-	GUGAGCCGAACCAAUAUCACU
	zma-miR395b/a/d/e/f/g/h/i/j/n/p-3p	chr10;chr10;chr2;chr2;chr2;chr2;chr2;chr2;chr2;chr2	145465955;145466469;6276292;6276948;6277108;6286412;6286589;6287230;6287407;6288062	145465975;145466489;6276312;6276968;6277128;6286432;6286609;6287250;6287427;6288082	+;+;-;-;-;-;-;-;-;-	GUGAAGUGUUUGGGGGAACUC
	zma-miR396c/d	chr10;chr2	148727713;1951742	148727734;1951763	+;-	UUCCACAGGCUUUCUUGAACUG
	zma-miR393a/c-5p	chr10;chr2	149451884;738744	149451905;738765	-;+	UCCAAAGGGAUCGCAUUGAUCU
	zma-miR399e/i/j-3p	chr2;chr5;chr9	16763328;150372110;24309479	16763348;150372130;24309499	-;+;-	UGCCAAAGGAGAGUUGCCCUG
	zma-miR2118b	chr2	51342992	51343013	+	UUCCCGAUGCCUCCCAUUCCUA
	zma-miR2118d	chr2	51343185	51343206	+	UUCCUGAUGCCUCCCAUGCCUA
	zma-miR2118g	chr2	51409136	51409157	+	UUCCUGAUGCCUCCUAUUCCUA
	zma-miR398a/b-3p	chr2;chr7	174320016;39888024	174320036;39888044	+;+	UGUGUUCUCAGGUCGCCCCCG
	zma-miR164a/d/b/c/g-5p	chr2;chr6;chr6;chr6;chr7	223401270;142646504;145727435;157477854;178154805	223401290;142646524;145727455;157477874;178154825	-;-;+;+;+	UGGAGAAGCAGGGCACGUGCA
	zma-miR319a/c/b/d-3p	chr3;chr3;chr8;chr8	2039140;215788888;27608266;152709469	2039159;215788907;27608285;152709488	+;+;-;-	UUGGACUGAAGGGUGCUCCC
	zma-miR159a/b/f/j/k-3p	chr3;chr8;chr8;chr8;chr8	25007835;10753279;10921131;10947236;10951114	25007855;10753299;10921151;10947256;10951134	-;+;+;+;+	UUUGGAUUGAAGGGAGCUCUG
	zma-miR408a/b-3p	chr3;chr8	58127909;39583940	58127929;39583960	-;-	CUGCACUGCCUCUUCCCUGGC
	zma-miR166l/m-3p	chr3;chr5	91435432;216484056	91435452;216484076	+;-	UCGGACCAGGCUUCAUUCCUC
	zma-miR167g-3p	chr3	119394790	119394809	+	GGUCAUGCUGUAGUUUCAUC
	zma-miR172e	chr3	145801726	145801746	+	GGAAUCUUGAUGAUGCUGCAU
	zma-miR2275a-5p	chr4	31733924	31733944	+	AGAGUUGGAGGAAAGCAAACC
	zma-miR2275a-3p	chr4	31733987	31734008	+	UUUGUUUUCCUCCAAUAUCUCA
	zma-miR2275b-5p	chr4	31734075	31734095	+	AGGAUUAGAGGCAACUGAACC
	zma-miR166c-5p	chr4	153858455	153858475	+	GGAAUGUUGUCUGGCUCGAGG
	zma-miR394a/b-5p	chr4;chr5	157728395;199240984	157728414;199241003	+;+	UUGGCAUUCUGUCCACCUCC
	zma-miR172a/d/b/c-3p	chr4;chr5;chr6;chr7	174155030;221721350;172029839;54276708	174155049;221721369;172029858;54276727	+;-;+;-	AGAAUCUUGAUGAUGCUGCA
	zma-miR396b/a-5p	chr4;chr9	176326903;15122835	176326923;15122855	+;-	UUCCACAGCUUUCUUGAACUG
	zma-miR396e/f-5p	chr4;chr5	176332008;220211654	176332028;220211674	-;+	UUCCACAGCUUUCUUGAACUU
	zma-miR164f-5p	chr4	179535509	179535529	+	UGGAGAAGCAGGGCACGUGCU
	zma-miR166k/j/n-3p	chr4;chr5;chr7	181112256;216483785;128589508	181112276;216483805;128589528	+;-;+	UCGGACCAGGCUUCAAUCCCU
	zma-miR168a/b-5p	chr4;chr5	244520699;76534991	244520719;76535011	-;-	UCGCUUGGUGCAGAUCGGGAC
	zma-miR168b-3p	chr4	244520654	244520673	-	CCCGCCUUGCAUCAAGUGAA
	zma-miR167c-3p	chr5	4414335	4414357	+	GAUCAUGCUGUGGCAGCCUCACU
	zma-miR168a-3p	chr5	76534946	76534965	-	CCCGCCUUGCACCAAGUGAA
	zma-miR529-5p	chr5	164370907	164370927	+	AGAAGAGAGAGAGUACAGCCU
	zma-miR529-3p	chr5	164371010	164371030	+	GCUGUACCCUCUCUCUUCUUC
	zma-miR827-5p	chr5	171268708	171268728	-	UUUGUUGGUGGUCAUUUAACC
	zma-miR827-3p	chr5	171268610	171268630	-	UUAGAUGACCAUCAGCAAACA
	zma-miR162-3p	chr5	186614228	186614247	+	UCGAUAAACCUCUGCAUCCA
	zma-miR166a-5p	chr6	87381733	87381753	+	GGAAUGUUGUCUGGCUCGGGG
	zma-miR156k-5p	chr6	98967343	98967362	-	UGACAGAAGAGAGCGAGCAC
	zma-miR156j-3p	chr7	134663781	134663803	-	UGCUCUCUGCUCUCACUGUCAUC
	zma-miR159g/h/i-5p	chr8;chr8;chr8	10885936;10908490;10912385	10885956;10908510;10912405	+;+;+	GUGCUCCCUUCACACCAAUAA
	zma-miR159h/i-3p	chr8;chr8;chr8	10886113;10908667;10912562	10886133;10908687;10912582	+;+;+	UUUGGAGUGAAGGGAGCUCUG
	zma-miR159b/j/k-5p	chr8;chr8;chr8	10920954;10947059;10950955	10920974;10947079;10950975	+;+;+	GUGCUCCCUUCAAACCAAUAA
	zma-miR164h-5p	chr8	121773385	121773405	+	UGGAGAAGCAGGGCACGUGUG
