# Supplementary material for: Discovering and Constructing ceRNA-miRNA-Target Gene Regulatory Networks during Anther Development in Maize
Source: Int J Mol Sci. 2019 Jul 15;20(14):3480. doi: 10.3390/ijms20143480 (PMC6678786; doi:10.3390/ijms20143480)
Supplement: Supplementary file 1 [file ijms-20-03480-s001.zip › ijms-543828-proof done-supplementary/Supporting Table S4.xlsx]

## Sheet: Table S4
	Table S4. Information of the 51 potentially novel miRNAs identified and used in this study.
	miRNA group	Chromosome	Start position	End position	Strand	Mature
	miRN1	chr6	6798257	6798278	+	cuugguuuccuccaauuucuca
	miRN2	chr4	5460015	5460034	-	uaaugaaacuaggauagaac
	miRN3	chr6;chr1	6798087;237845399	6798108;237845420	+;+	uucaguuuucuccaacaucuua
	miRN12	chr2	168786452	168786471	+	accggaagcugcugcugcauc
	miRN13	chr7	170579884	170579903	-	ugugcaggacuugucuagaca
	miRN15	chr6;chr6;chr1;chr1;chr1	34769960;34951510;118284915;118383108;118402524	34769977;34951527;118284932;118383125;118402541	-;-;+;+;+	cccgccggcgagcgcuuu
	miRN17	chr7	91877133	91877156	+	aagauucuacgucugacggcuguc
	miRN18	chr3;chr8	215788782;152709582	215788800;152709600	+;-	agcugccgacucauccauuca
	miRN23	chr2	190347474	190347496	+	auuuguaguguucagauuaaguuu
	miRN27	chr10	118813854	118813875	-	uucccaaugacucccauuccug
	miRN31	chr2	141646704	141646724	-	uuaguacugauuggaaccacc
	miRN92	chr2;chr5	15103396;165079119	15103416;165079139	+;+	auucaacucguuuggcucgcg
	miRN127	chr1	164978537	164978557	+	cuagucucuuugaacacacug
	miRN130	chr6	69638055	69638074	+	uaguuauucccauggccauag
	miRN144	chr4	7872981	7873001	-	uaugcauuggacuugcacaug
	miRN148	chr10	24628148	24628168	+	ucguugcauaggauuuucuuu
	miRN150	chr4	5618184	5618203	+	uuuaugguguuccugaugcc
	miRN167	chr3	156033872	156033894	+	ugaugugaugauaaaccuggaca
	miRN172	chr4	228155005	228155025	+	guuuccacuggcgauucuuga
	miRN179	chr10;chr10	143162999;143628765	143163016;143628782	+;-	acagguugucugacaggc
	miRN194	chr10	24533100	24533120	-	uccucugcguacguguggacg
	miRN207	chr4	7819816	7819836	-	cguggaacuucuucggcguag
	miRN214	chr4	84607453	84607469	+	accuguggcuggauugaa
	miRN226	chr7	28555109	28555129	+	uggagcuagugcauacuggug
	miRN291	chr4;chr8;chr8	86430878;9614478;52427227	86430901;9614501;52427250	-;+;-	agccgucggacauagucuuauguc
	miRN306	chr10	107821913	107821930	-	ucaagaucugacacauuc
	miRN395	chrMt	297304	297326	-	uaauucccggcagggcguaaacu
	miRN401	chr1	289768735	289768755	+	ccagauuucuuugcuuugcgg
	miRN414	chr6;chr4;chr2	20205218;30699006;6090367	20205235;30699023;6090384	-;-;+	uuuaaggaugggaaauuc
	miRN478	chr1	288619397	288619416	+	ugcugaaagcuacuguggcu
	miRN488	chr2	55398046	55398063	+	cuaugugucuauggaugu
	miRN507	chr4	231305614	231305637	-	aauaaaaccgucggacauagagcc
	miRN553	chr10	9913533	9913556	+	agaaucaggagcugaagcugugcc
	miRN564	chr1	115461283	115461304	-	gccuuuucggauuuaggccggacc
	miRN586	chr3	213727522	213727542	-	aaccgguuuuggcuagaauag
	miRN596	chr8	41883754	41883774	-	aacgagcccguggacuuagac
	miRN600	chr4;chr4	5484841;5494502	5484864;5494525	+;+	guggcguuggucuccugggcacgg
	miRN602	chr4	4340579	4340602	-	auuaaacggaucgugcuucgggcc
	miRN644	chr1	49469696	49469719	+	auaccuaauguuaggcuguggcgu
	miRN662	chr10	24997476	24997496	-	uaucugucaagguggacuaug
	miRN705	chr10	117497796	117497816	+	gugucucggauuacugugucg
	miRN708	chr2;chr2	141948152;141953874	141948172;141953894	+;+	caauguuguguuuguuuucug
	miRN719	chr2	54452180	54452197	+	cauuugguauugcugcua
	miRN730	chr9	122138516	122138539	+	auuaaaugggccgugcuuuggacc
	miRN738	chr7	18536384	18536404	+	cgaagguccuguuuaguggua
	miRN812	chr2;chr8	106619385;3138550	106619408;3138573	-;-	agccgucggacauaagauuauguc
	miRN844	chr7	21364235	21364255	+	caggucauccaggucaaucau
	miRN865	chr4	5588719	5588739	-	aucauucgauucugcaccaug
	miRN877	chr10	24928889	24928909	+	uagcuccacccaucgucaugc
	miRN938	chr5	5188472	5188492	+	aauuauggagugcccgaucga
	miRN956	chr4	7856453	7856473	-	ugugugugcaauguuugcuug
