# Supplementary material for: Discovering and Constructing ceRNA-miRNA-Target Gene Regulatory Networks during Anther Development in Maize
Source: Int J Mol Sci. 2019 Jul 15;20(14):3480. doi: 10.3390/ijms20143480 (PMC6678786; doi:10.3390/ijms20143480)
Supplement: Supplementary file 1 [file ijms-20-03480-s001.zip › ijms-543828-proof done-supplementary/Supporting Table S5.xlsx]

## Sheet: Table S5
	Table S5. The detailed information of reconstructed ceRNA-miRNA-target gene regulatory networks in maize anther.
	Network ID	miRNAs	ceRNAs/target genes	miRNA types	ceRNA/target gene types	Interaction pairs	Negative correlation of expression (r < -0.3)
		Source	Target	Source type	Target type	Pair	L7	L30
	1	zma-miR167a/b/d/c-5p	Zm00001d041880	known	coding	ceRNA-miRNA	No	No
		zma-miR167a/b/d/c-5p	LOC103643335	known	coding	miRNA-target gene	Yes	Yes
		zma-miR167a/b/d/c-5p	Zm00001d032343	known	coding	miRNA-target gene	Yes	Yes
		zma-miR167a/b/d/c-5p	Zm00001d008236	known	coding	miRNA-target gene	Yes	Yes
		zma-miR167a/b/d/c-5p	Zm00001d011078	known	coding	miRNA-target gene	Yes	Yes
		zma-miR167a/b/d/c-5p	Zm00001d017607	known	coding	miRNA-target gene	Yes	No
		zma-miR167a/b/d/c-5p	Zm00001d013651	known	coding	miRNA-target gene	No	No
		zma-miR167a/b/d/c-5p	ZmLNt001207	known	lncRNA	miRNA-target gene	No	No
		zma-miR167a/b/d/c-5p	Zm00001d052941	known	coding	miRNA-target gene	No	No
		zma-miR167a/b/d/c-5p	Zm00001d032931	known	coding	miRNA-target gene	No	No
		zma-miR167a/b/d/c-5p	ZmLNt000483	known	lncRNA	miRNA-target gene	No	No
		zma-miR167a/b/d/c-5p	Zm00001d017954	known	coding	miRNA-target gene	No	No
		zma-miR167a/b/d/c-5p	Zm00001d051457	known	coding	miRNA-target gene	No	No
	2	zma-miR167e/f/g/h/i/j-5p	Zm00001d041880	known	coding	ceRNA-miRNA	No	No
		zma-miR167e/f/g/h/i/j-5p	Zm00001d032343	known	coding	miRNA-target gene	Yes	Yes
		zma-miR167e/f/g/h/i/j-5p	Zm00001d011078	known	coding	miRNA-target gene	Yes	Yes
		zma-miR167e/f/g/h/i/j-5p	LOC103643335	known	coding	miRNA-target gene	Yes	Yes
		zma-miR167e/f/g/h/i/j-5p	Zm00001d008236	known	coding	miRNA-target gene	Yes	Yes
		zma-miR167e/f/g/h/i/j-5p	Zm00001d036085	known	coding	miRNA-target gene	Yes	No
		zma-miR167e/f/g/h/i/j-5p	Zm00001d032451	known	coding	miRNA-target gene	Yes	No
		zma-miR167e/f/g/h/i/j-5p	Zm00001d030341	known	coding	miRNA-target gene	Yes	No
		zma-miR167e/f/g/h/i/j-5p	ZmLNt001207	known	lncRNA	miRNA-target gene	No	No
		zma-miR167e/f/g/h/i/j-5p	Zm00001d053963	known	coding	miRNA-target gene	No	No
		zma-miR167e/f/g/h/i/j-5p	Zm00001d006836	known	coding	miRNA-target gene	No	No
		zma-miR167e/f/g/h/i/j-5p	Zm00001d032931	known	coding	miRNA-target gene	No	No
		zma-miR167e/f/g/h/i/j-5p	Zm00001d017954	known	coding	miRNA-target gene	No	No
	3	zma-miR167g-3p	Zm00001d005127	known	coding	ceRNA-miRNA	Yes	Yes
		zma-miR167g-3p	Zm00001d033112	known	coding	ceRNA-miRNA	No	Yes
		zma-miR167g-3p	Zm00001d034505	known	coding	ceRNA-miRNA	No	Yes
		zma-miR167g-3p	LOC100527940	known	coding	ceRNA-miRNA	No	No
		zma-miR167g-3p	LOC100279868	known	coding	ceRNA-miRNA	No	No
		zma-miR167g-3p	Zm00001d044903	known	coding	ceRNA-miRNA	No	No
		zma-miR167g-3p	Zm00001d037994	known	coding	miRNA-target gene	Yes	Yes
		zma-miR167g-3p	Zm00001d011178	known	coding	miRNA-target gene	Yes	Yes
		zma-miR167g-3p	Zm00001d044224	known	coding	miRNA-target gene	Yes	Yes
		zma-miR167g-3p	LOC100283303	known	coding	miRNA-target gene	Yes	Yes
		zma-miR167g-3p	Zm00001d022188	known	coding	miRNA-target gene	No	Yes
		zma-miR167g-3p	Zm00001d043600	known	coding	miRNA-target gene	No	Yes
		zma-miR167g-3p	Zm00001d023544	known	coding	miRNA-target gene	Yes	No
		zma-miR167g-3p	LOC100277120	known	coding	miRNA-target gene	No	Yes
		zma-miR167g-3p	Zm00001d026089	known	coding	miRNA-target gene	Yes	No
		zma-miR167g-3p	Zm00001d006317	known	coding	miRNA-target gene	No	Yes
		zma-miR167g-3p	LOC103636036	known	coding	miRNA-target gene	No	Yes
		zma-miR167g-3p	LOC100384626	known	coding	miRNA-target gene	No	No
		zma-miR167g-3p	ZmLNt001207	known	lncRNA	miRNA-target gene	No	No
		zma-miR167g-3p	Zm00001d002084	known	coding	miRNA-target gene	No	No
		zma-miR167g-3p	Zm00001d007069	known	coding	miRNA-target gene	No	No
		zma-miR167g-3p	Zm00001d044364	known	coding	miRNA-target gene	No	No
	4	zma-miR167j-3p	LOC103642187	known	coding	ceRNA-miRNA	Yes	No
		zma-miR167j-3p	Zm00001d031284	known	coding	ceRNA-miRNA	No	No
		zma-miR167j-3p	Zm00001d033275	known	coding	miRNA-target gene	Yes	Yes
		zma-miR167j-3p	Zm00001d050615	known	coding	miRNA-target gene	Yes	No
		zma-miR167j-3p	Zm00001d022188	known	coding	miRNA-target gene	No	Yes
		zma-miR167j-3p	Zm00001d015839	known	coding	miRNA-target gene	No	No
		zma-miR167j-3p	Zm00001d052565	known	coding	miRNA-target gene	No	No
		zma-miR167j-3p	Zm00001d012238	known	coding	miRNA-target gene	No	No
		zma-miR167j-3p	ZmPGt000537	known	pseudogene	miRNA-target gene	No	No
		zma-miR167j-3p	Zm00001d043129	known	coding	miRNA-target gene	No	No
		zma-miR167j-3p	Zm00001d023957	known	coding	miRNA-target gene	No	No
	5	zma-miR396b/a-5p	Zm00001d045025	known	coding	ceRNA-miRNA	Yes	Yes
		zma-miR396b/a-5p	Zm00001d014698	known	coding	ceRNA-miRNA	Yes	Yes
		zma-miR396b/a-5p	Zm00001d031847	known	coding	ceRNA-miRNA	Yes	No
		zma-miR396b/a-5p	Zm00001d027626	known	coding	ceRNA-miRNA	Yes	No
		zma-miR396b/a-5p	Zm00001d040829	known	coding	ceRNA-miRNA	Yes	No
		zma-miR396b/a-5p	Zm00001d044394	known	coding	ceRNA-miRNA	Yes	No
		zma-miR396b/a-5p	Zm00001d009147	known	coding	ceRNA-miRNA	Yes	No
		zma-miR396b/a-5p	LOC103652212	known	coding	ceRNA-miRNA	Yes	No
		zma-miR396b/a-5p	Zm00001d017077	known	coding	ceRNA-miRNA	No	Yes
		zma-miR396b/a-5p	Zm00001d032979	known	coding	ceRNA-miRNA	Yes	No
		zma-miR396b/a-5p	Zm00001d052990	known	coding	ceRNA-miRNA	No	No
		zma-miR396b/a-5p	Zm00001d049305	known	coding	ceRNA-miRNA	No	No
		zma-miR396b/a-5p	Zm00001d034643	known	coding	ceRNA-miRNA	No	No
		zma-miR396b/a-5p	Zm00001d037268	known	coding	ceRNA-miRNA	No	No
		zma-miR396b/a-5p	Zm00001d049099	known	coding	ceRNA-miRNA	No	No
		zma-miR396b/a-5p	Zm00001d053151	known	coding	ceRNA-miRNA	No	No
		zma-miR396b/a-5p	LOC103643177	known	coding	ceRNA-miRNA	No	No
		zma-miR396b/a-5p	LOC100384155	known	coding	miRNA-target gene	Yes	Yes
		zma-miR396b/a-5p	Zm00001d041982	known	coding	miRNA-target gene	Yes	Yes
		zma-miR396b/a-5p	Zm00001d025274	known	coding	miRNA-target gene	Yes	Yes
		zma-miR396b/a-5p	Zm00001d018127	known	coding	miRNA-target gene	Yes	Yes
		zma-miR396b/a-5p	Zm00001d018226	known	coding	miRNA-target gene	Yes	No
		zma-miR396b/a-5p	Zm00001d009771	known	coding	miRNA-target gene	No	Yes
		zma-miR396b/a-5p	Zm00001d045783	known	coding	miRNA-target gene	Yes	No
		zma-miR396b/a-5p	Zm00001d030609	known	coding	miRNA-target gene	Yes	No
		zma-miR396b/a-5p	Zm00001d052186	known	coding	miRNA-target gene	Yes	No
		zma-miR396b/a-5p	Zm00001d046377	known	coding	miRNA-target gene	Yes	No
		zma-miR396b/a-5p	Zm00001d027982	known	coding	miRNA-target gene	No	No
		zma-miR396b/a-5p	Zm00001d050793	known	coding	miRNA-target gene	No	No
		zma-miR396b/a-5p	Zm00001d018503	known	coding	miRNA-target gene	No	No
		zma-miR396b/a-5p	pco094064	known	coding	miRNA-target gene	No	No
		zma-miR396b/a-5p	prh1	known	coding	miRNA-target gene	No	No
	6	zma-miR396e/f-5p	Zm00001d053151	known	coding	ceRNA-miRNA	No	Yes
		zma-miR396e/f-5p	Zm00001d017077	known	coding	ceRNA-miRNA	Yes	No
		zma-miR396e/f-5p	Zm00001d004120	known	coding	ceRNA-miRNA	No	Yes
		zma-miR396e/f-5p	Zm00001d034643	known	coding	ceRNA-miRNA	Yes	No
		zma-miR396e/f-5p	Zm00001d045025	known	coding	ceRNA-miRNA	No	Yes
		zma-miR396e/f-5p	Zm00001d007801	known	coding	ceRNA-miRNA	No	Yes
		zma-miR396e/f-5p	Zm00001d014698	known	coding	ceRNA-miRNA	No	Yes
		zma-miR396e/f-5p	LOC103643177	known	coding	ceRNA-miRNA	Yes	No
		zma-miR396e/f-5p	Zm00001d044394	known	coding	ceRNA-miRNA	No	Yes
		zma-miR396e/f-5p	Zm00001d019515	known	coding	ceRNA-miRNA	No	Yes
		zma-miR396e/f-5p	ZmOTt000103	known	other	ceRNA-miRNA	Yes	No
		zma-miR396e/f-5p	Zm00001d037993	known	coding	ceRNA-miRNA	Yes	No
		zma-miR396e/f-5p	Zm00001d032979	known	coding	ceRNA-miRNA	No	No
		zma-miR396e/f-5p	Zm00001d049099	known	coding	ceRNA-miRNA	No	No
		zma-miR396e/f-5p	Zm00001d040829	known	coding	ceRNA-miRNA	No	No
		zma-miR396e/f-5p	Zm00001d037268	known	coding	ceRNA-miRNA	No	No
		zma-miR396e/f-5p	Zm00001d005972	known	coding	ceRNA-miRNA	No	No
		zma-miR396e/f-5p	Zm00001d004702	known	coding	ceRNA-miRNA	No	No
		zma-miR396e/f-5p	Zm00001d031847	known	coding	ceRNA-miRNA	No	No
		zma-miR396e/f-5p	Zm00001d029121	known	coding	ceRNA-miRNA	No	No
		zma-miR396e/f-5p	Zm00001d009147	known	coding	ceRNA-miRNA	No	No
		zma-miR396e/f-5p	Zm00001d043378	known	coding	ceRNA-miRNA	No	No
		zma-miR396e/f-5p	Zm00001d044339	known	coding	ceRNA-miRNA	No	No
		zma-miR396e/f-5p	Zm00001d010504	known	coding	ceRNA-miRNA	No	No
		zma-miR396e/f-5p	Zm00001d027626	known	coding	ceRNA-miRNA	No	No
		zma-miR396e/f-5p	Zm00001d052990	known	coding	ceRNA-miRNA	No	No
		zma-miR396e/f-5p	Zm00001d014525	known	coding	miRNA-target gene	Yes	Yes
		zma-miR396e/f-5p	Zm00001d036543	known	coding	miRNA-target gene	Yes	Yes
		zma-miR396e/f-5p	Zm00001d009771	known	coding	miRNA-target gene	Yes	Yes
		zma-miR396e/f-5p	LOC100284569	known	coding	miRNA-target gene	Yes	Yes
		zma-miR396e/f-5p	Zm00001d009848	known	coding	miRNA-target gene	No	Yes
		zma-miR396e/f-5p	Zm00001d052855	known	coding	miRNA-target gene	No	Yes
		zma-miR396e/f-5p	Zm00001d052186	known	coding	miRNA-target gene	No	Yes
		zma-miR396e/f-5p	Zm00001d027982	known	coding	miRNA-target gene	Yes	No
		zma-miR396e/f-5p	Zm00001d041982	known	coding	miRNA-target gene	No	Yes
		zma-miR396e/f-5p	LOC100383376	known	coding	miRNA-target gene	No	Yes
		zma-miR396e/f-5p	LOC100384155	known	coding	miRNA-target gene	Yes	No
		zma-miR396e/f-5p	Zm00001d030579	known	coding	miRNA-target gene	No	Yes
		zma-miR396e/f-5p	Zm00001d030609	known	coding	miRNA-target gene	No	No
		zma-miR396e/f-5p	Zm00001d011121	known	coding	miRNA-target gene	No	No
		zma-miR396e/f-5p	Zm00001d018127	known	coding	miRNA-target gene	No	No
		zma-miR396e/f-5p	Zm00001d052457	known	coding	miRNA-target gene	No	No
		zma-miR396e/f-5p	Zm00001d035183	known	coding	miRNA-target gene	No	No
		zma-miR396e/f-5p	LOC103641233	known	coding	miRNA-target gene	No	No
		zma-miR396e/f-5p	Zm00001d006296	known	coding	miRNA-target gene	No	No
	7	zma-miR396c/d	Zm00001d052622	known	coding	ceRNA-miRNA	No	No
		zma-miR396c/d	Zm00001d031724	known	coding	ceRNA-miRNA	No	No
		zma-miR396c/d	Zm00001d035965	known	coding	miRNA-target gene	Yes	Yes
		zma-miR396c/d	Zm00001d051456	known	coding	miRNA-target gene	Yes	Yes
		zma-miR396c/d	Zm00001d045533	known	coding	miRNA-target gene	Yes	Yes
		zma-miR396c/d	Zm00001d052112	known	coding	miRNA-target gene	Yes	Yes
		zma-miR396c/d	Zm00001d002429	known	coding	miRNA-target gene	Yes	No
		zma-miR396c/d	Zm00001d017602	known	coding	miRNA-target gene	Yes	No
		zma-miR396c/d	Zm00001d017742	known	coding	miRNA-target gene	Yes	No
		zma-miR396c/d	Zm00001d018260	known	coding	miRNA-target gene	Yes	No
		zma-miR396c/d	Zm00001d026240	known	coding	miRNA-target gene	No	No
		zma-miR396c/d	Zm00001d013555	known	coding	miRNA-target gene	No	No
		zma-miR396c/d	LOC103635758	known	coding	miRNA-target gene	No	No
		zma-miR396c/d	ZmTEt010314	known	TE	miRNA-target gene	No	No
		zma-miR396c/d	Zm00001d033396	known	coding	miRNA-target gene	No	No
	8	zma-miR156k-5p	ZmLNt000140	known	lncRNA	ceRNA-miRNA	Yes	No
		zma-miR156k-5p	Zm00001d028426	known	coding	ceRNA-miRNA	No	No
		zma-miR156k-5p	Zm00001d014698	known	coding	miRNA-target gene	Yes	Yes
		zma-miR156k-5p	Zm00001d042319	known	coding	miRNA-target gene	Yes	Yes
		zma-miR156k-5p	Zm00001d006132	known	coding	miRNA-target gene	Yes	Yes
		zma-miR156k-5p	Zm00001d021573	known	coding	miRNA-target gene	Yes	Yes
		zma-miR156k-5p	Zm00001d020941	known	coding	miRNA-target gene	Yes	Yes
		zma-miR156k-5p	Zm00001d040166	known	coding	miRNA-target gene	Yes	Yes
		zma-miR156k-5p	Zm00001d024966	known	coding	miRNA-target gene	Yes	Yes
		zma-miR156k-5p	Zm00001d053890	known	coding	miRNA-target gene	Yes	Yes
		zma-miR156k-5p	Zm00001d006451	known	coding	miRNA-target gene	Yes	Yes
		zma-miR156k-5p	ZmLNt001517	known	lncRNA	miRNA-target gene	Yes	Yes
		zma-miR156k-5p	Zm00001d049821	known	coding	miRNA-target gene	Yes	No
		zma-miR156k-5p	Zm00001d031451	known	coding	miRNA-target gene	Yes	No
		zma-miR156k-5p	Zm00001d021056	known	coding	miRNA-target gene	Yes	No
		zma-miR156k-5p	Zm00001d024338	known	coding	miRNA-target gene	No	Yes
		zma-miR156k-5p	Zm00001d050330	known	coding	miRNA-target gene	Yes	No
		zma-miR156k-5p	Zm00001d015410	known	coding	miRNA-target gene	Yes	No
		zma-miR156k-5p	pco114323	known	coding	miRNA-target gene	Yes	No
		zma-miR156k-5p	Zm00001d049824	known	coding	miRNA-target gene	Yes	No
		zma-miR156k-5p	Zm00001d002104	known	coding	miRNA-target gene	No	Yes
		zma-miR156k-5p	Zm00001d052890	known	coding	miRNA-target gene	Yes	No
		zma-miR156k-5p	Zm00001d015233	known	coding	miRNA-target gene	Yes	No
		zma-miR156k-5p	Zm00001d006091	known	coding	miRNA-target gene	Yes	No
		zma-miR156k-5p	Zm00001d005584	known	coding	miRNA-target gene	Yes	No
		zma-miR156k-5p	Zm00001d032961	known	coding	miRNA-target gene	No	No
		zma-miR156k-5p	Zm00001d014109	known	coding	miRNA-target gene	No	No
		zma-miR156k-5p	Zm00001d012240	known	coding	miRNA-target gene	No	No
		zma-miR156k-5p	LOC100279383	known	coding	miRNA-target gene	No	No
		zma-miR156k-5p	Zm00001d049165	known	coding	miRNA-target gene	No	No
		zma-miR156k-5p	Zm00001d036507	known	coding	miRNA-target gene	No	No
	9	zma-miR156d/f/g/b/c/e/a/h/i/l-5p	Zm00001d045072	known	coding	ceRNA-miRNA	Yes	Yes
		zma-miR156d/f/g/b/c/e/a/h/i/l-5p	Zm00001d048877	known	coding	ceRNA-miRNA	Yes	No
		zma-miR156d/f/g/b/c/e/a/h/i/l-5p	LOC103641709	known	coding	ceRNA-miRNA	No	No
		zma-miR156d/f/g/b/c/e/a/h/i/l-5p	Zm00001d028426	known	coding	ceRNA-miRNA	No	No
		zma-miR156d/f/g/b/c/e/a/h/i/l-5p	Zm00001d006451	known	coding	miRNA-target gene	Yes	Yes
		zma-miR156d/f/g/b/c/e/a/h/i/l-5p	Zm00001d021573	known	coding	miRNA-target gene	Yes	Yes
		zma-miR156d/f/g/b/c/e/a/h/i/l-5p	Zm00001d031961	known	coding	miRNA-target gene	Yes	Yes
		zma-miR156d/f/g/b/c/e/a/h/i/l-5p	Zm00001d014698	known	coding	miRNA-target gene	Yes	Yes
		zma-miR156d/f/g/b/c/e/a/h/i/l-5p	Zm00001d042319	known	coding	miRNA-target gene	Yes	Yes
		zma-miR156d/f/g/b/c/e/a/h/i/l-5p	Zm00001d020941	known	coding	miRNA-target gene	Yes	Yes
		zma-miR156d/f/g/b/c/e/a/h/i/l-5p	ZmLNt001517	known	lncRNA	miRNA-target gene	Yes	Yes
		zma-miR156d/f/g/b/c/e/a/h/i/l-5p	Zm00001d014286	known	coding	miRNA-target gene	Yes	No
		zma-miR156d/f/g/b/c/e/a/h/i/l-5p	pco114323	known	coding	miRNA-target gene	Yes	No
		zma-miR156d/f/g/b/c/e/a/h/i/l-5p	Zm00001d053890	known	coding	miRNA-target gene	Yes	No
		zma-miR156d/f/g/b/c/e/a/h/i/l-5p	Zm00001d049824	known	coding	miRNA-target gene	Yes	No
		zma-miR156d/f/g/b/c/e/a/h/i/l-5p	Zm00001d015410	known	coding	miRNA-target gene	Yes	No
		zma-miR156d/f/g/b/c/e/a/h/i/l-5p	Zm00001d024338	known	coding	miRNA-target gene	No	Yes
		zma-miR156d/f/g/b/c/e/a/h/i/l-5p	Zm00001d006091	known	coding	miRNA-target gene	Yes	No
		zma-miR156d/f/g/b/c/e/a/h/i/l-5p	Zm00001d015233	known	coding	miRNA-target gene	Yes	No
		zma-miR156d/f/g/b/c/e/a/h/i/l-5p	Zm00001d052890	known	coding	miRNA-target gene	Yes	No
		zma-miR156d/f/g/b/c/e/a/h/i/l-5p	Zm00001d021056	known	coding	miRNA-target gene	Yes	No
		zma-miR156d/f/g/b/c/e/a/h/i/l-5p	Zm00001d031451	known	coding	miRNA-target gene	Yes	No
		zma-miR156d/f/g/b/c/e/a/h/i/l-5p	Zm00001d049821	known	coding	miRNA-target gene	Yes	No
		zma-miR156d/f/g/b/c/e/a/h/i/l-5p	Zm00001d005584	known	coding	miRNA-target gene	Yes	No
		zma-miR156d/f/g/b/c/e/a/h/i/l-5p	Zm00001d030518	known	coding	miRNA-target gene	No	No
		zma-miR156d/f/g/b/c/e/a/h/i/l-5p	Zm00001d007065	known	coding	miRNA-target gene	No	No
		zma-miR156d/f/g/b/c/e/a/h/i/l-5p	Zm00001d036507	known	coding	miRNA-target gene	No	No
		zma-miR156d/f/g/b/c/e/a/h/i/l-5p	Zm00001d039900	known	coding	miRNA-target gene	No	No
		zma-miR156d/f/g/b/c/e/a/h/i/l-5p	Zm00001d049165	known	coding	miRNA-target gene	No	No
		zma-miR156d/f/g/b/c/e/a/h/i/l-5p	ZmLNt000090	known	lncRNA	miRNA-target gene	No	No
		zma-miR156d/f/g/b/c/e/a/h/i/l-5p	Zm00001d021958	known	coding	miRNA-target gene	No	No
	10	zma-miR156j-3p	Zm00001d033039	known	coding	ceRNA-miRNA	Yes	Yes
		zma-miR156j-3p	Zm00001d018421	known	coding	ceRNA-miRNA	No	No
		zma-miR156j-3p	Zm00001d016496	known	coding	miRNA-target gene	Yes	Yes
		zma-miR156j-3p	Zm00001d042111	known	coding	miRNA-target gene	Yes	No
		zma-miR156j-3p	Zm00001d011096	known	coding	miRNA-target gene	No	No
		zma-miR156j-3p	LOC100304403	known	coding	miRNA-target gene	No	No
		zma-miR156j-3p	Zm00001d040154	known	coding	miRNA-target gene	No	No
		zma-miR156j-3p	Zm00001d005157	known	coding	miRNA-target gene	No	No
		zma-miR156j-3p	Zm00001d053997	known	coding	miRNA-target gene	No	No
	11	zma-miR172e	Zm00001d030080	known	coding	ceRNA-miRNA	Yes	Yes
		zma-miR172e	Zm00001d042918	known	coding	ceRNA-miRNA	No	Yes
		zma-miR172e	Zm00001d046400	known	coding	ceRNA-miRNA	Yes	No
		zma-miR172e	Zm00001d026629	known	coding	ceRNA-miRNA	Yes	No
		zma-miR172e	Zm00001d030554	known	coding	ceRNA-miRNA	No	No
		zma-miR172e	LOC103635758	known	coding	ceRNA-miRNA	No	No
		zma-miR172e	ZmLNt001186	known	lncRNA	ceRNA-miRNA	No	No
		zma-miR172e	Zm00001d019230	known	coding	miRNA-target gene	Yes	Yes
		zma-miR172e	Zm00001d014268	known	coding	miRNA-target gene	Yes	Yes
		zma-miR172e	Zm00001d021453	known	coding	miRNA-target gene	Yes	Yes
		zma-miR172e	ZmTEt011591	known	TE	miRNA-target gene	Yes	Yes
		zma-miR172e	Zm00001d035512	known	coding	miRNA-target gene	Yes	No
		zma-miR172e	Zm00001d046621	known	coding	miRNA-target gene	Yes	No
		zma-miR172e	LOC103641303	known	coding	miRNA-target gene	Yes	No
		zma-miR172e	Zm00001d034629	known	coding	miRNA-target gene	Yes	No
		zma-miR172e	Zm00001d032981	known	coding	miRNA-target gene	No	Yes
		zma-miR172e	LOC100278541	known	coding	miRNA-target gene	No	No
	12	zma-miR172a/d/b/c-3p	Zm00001d042761	known	coding	ceRNA-miRNA	Yes	Yes
		zma-miR172a/d/b/c-3p	Zm00001d018342	known	coding	ceRNA-miRNA	Yes	Yes
		zma-miR172a/d/b/c-3p	Zm00001d045260	known	coding	ceRNA-miRNA	Yes	Yes
		zma-miR172a/d/b/c-3p	LOC100216665	known	coding	ceRNA-miRNA	Yes	Yes
		zma-miR172a/d/b/c-3p	Zm00001d030080	known	coding	ceRNA-miRNA	Yes	Yes
		zma-miR172a/d/b/c-3p	Zm00001d050112	known	coding	ceRNA-miRNA	Yes	No
		zma-miR172a/d/b/c-3p	Zm00001d030554	known	coding	ceRNA-miRNA	Yes	No
		zma-miR172a/d/b/c-3p	Zm00001d014994	known	coding	ceRNA-miRNA	Yes	No
		zma-miR172a/d/b/c-3p	Zm00001d047824	known	coding	ceRNA-miRNA	Yes	No
		zma-miR172a/d/b/c-3p	Zm00001d046400	known	coding	ceRNA-miRNA	Yes	No
		zma-miR172a/d/b/c-3p	ZmLNt001186	known	lncRNA	ceRNA-miRNA	Yes	No
		zma-miR172a/d/b/c-3p	LOC100284583	known	coding	ceRNA-miRNA	No	No
		zma-miR172a/d/b/c-3p	LOC103633202	known	coding	ceRNA-miRNA	No	No
		zma-miR172a/d/b/c-3p	Zm00001d049191	known	coding	ceRNA-miRNA	No	No
		zma-miR172a/d/b/c-3p	Zm00001d054039	known	coding	ceRNA-miRNA	No	No
		zma-miR172a/d/b/c-3p	Zm00001d017666	known	coding	ceRNA-miRNA	No	No
		zma-miR172a/d/b/c-3p	Zm00001d016185	known	coding	ceRNA-miRNA	No	No
		zma-miR172a/d/b/c-3p	Zm00001d019230	known	coding	miRNA-target gene	Yes	Yes
		zma-miR172a/d/b/c-3p	Zm00001d051178	known	coding	miRNA-target gene	Yes	Yes
		zma-miR172a/d/b/c-3p	Zm00001d028778	known	coding	miRNA-target gene	Yes	Yes
		zma-miR172a/d/b/c-3p	Zm00001d014268	known	coding	miRNA-target gene	Yes	Yes
		zma-miR172a/d/b/c-3p	ZmTEt011591	known	TE	miRNA-target gene	Yes	Yes
		zma-miR172a/d/b/c-3p	Zm00001d035512	known	coding	miRNA-target gene	Yes	No
		zma-miR172a/d/b/c-3p	Zm00001d026485	known	coding	miRNA-target gene	Yes	No
		zma-miR172a/d/b/c-3p	Zm00001d046621	known	coding	miRNA-target gene	Yes	No
		zma-miR172a/d/b/c-3p	LOC100383464	known	coding	miRNA-target gene	Yes	No
		zma-miR172a/d/b/c-3p	Zm00001d034629	known	coding	miRNA-target gene	Yes	No
		zma-miR172a/d/b/c-3p	Zm00001d032981	known	coding	miRNA-target gene	No	Yes
		zma-miR172a/d/b/c-3p	Zm00001d021667	known	coding	miRNA-target gene	No	Yes
		zma-miR172a/d/b/c-3p	LOC100278541	known	coding	miRNA-target gene	No	No
		zma-miR172a/d/b/c-3p	ZmTEt008007	known	TE	miRNA-target gene	No	No
		zma-miR172a/d/b/c-3p	Zm00001d043347	known	coding	miRNA-target gene	No	No
		zma-miR172a/d/b/c-3p	Zm00001d044379	known	coding	miRNA-target gene	No	No
		zma-miR172a/d/b/c-3p	Zm00001d031522	known	coding	miRNA-target gene	No	No
	13	zma-miR399e/i/j-3p	ZmLNt001806	known	lncRNA	ceRNA-miRNA	No	Yes
		zma-miR399e/i/j-3p	ZmLNt000161	known	lncRNA	ceRNA-miRNA	No	No
		zma-miR399e/i/j-3p	Zm00001d038972	known	coding	miRNA-target gene	No	No
		zma-miR399e/i/j-3p	Zm00001d032272	known	coding	miRNA-target gene	No	No
	14	zma-miR2118f	Zm00001d015291	known	coding	ceRNA-miRNA	Yes	No
		zma-miR2118f	Zm00001d033388	known	coding	ceRNA-miRNA	No	Yes
		zma-miR2118f	Zm00001d013548	known	coding	ceRNA-miRNA	No	No
		zma-miR2118f	Zm00001d025437	known	coding	miRNA-target gene	No	Yes
	15	zma-miR2118e	ZmPGt000599	known	pseudogene	ceRNA-miRNA	Yes	Yes
		zma-miR2118e	Zm00001d038536	known	coding	ceRNA-miRNA	Yes	No
		zma-miR2118e	Zm00001d016388	known	coding	ceRNA-miRNA	No	Yes
		zma-miR2118e	Zm00001d031005	known	coding	ceRNA-miRNA	No	Yes
		zma-miR2118e	Zm00001d025437	known	coding	miRNA-target gene	No	No
	16	zma-miR2118b	Zm00001d052180	known	coding	ceRNA-miRNA	Yes	No
		zma-miR2118b	Zm00001d038128	known	coding	miRNA-target gene	No	Yes
		zma-miR2118b	Zm00001d025437	known	coding	miRNA-target gene	No	No
		zma-miR2118b	Zm00001d023636	known	coding	miRNA-target gene	No	No
	17	zma-miR2118d	Zm00001d025130	known	coding	ceRNA-miRNA	No	Yes
		zma-miR2118d	Zm00001d052180	known	coding	ceRNA-miRNA	Yes	No
		zma-miR2118d	Zm00001d031005	known	coding	ceRNA-miRNA	No	Yes
		zma-miR2118d	Zm00001d053011	known	coding	miRNA-target gene	No	Yes
		zma-miR2118d	Zm00001d025437	known	coding	miRNA-target gene	No	No
		zma-miR2118d	Zm00001d022276	known	coding	miRNA-target gene	No	No
	18	zma-miR2118g	ZmLNt001378	known	lncRNA	ceRNA-miRNA	Yes	Yes
		zma-miR2118g	Zm00001d031005	known	coding	ceRNA-miRNA	No	Yes
		zma-miR2118g	Zm00001d020526	known	coding	miRNA-target gene	Yes	Yes
		zma-miR2118g	Zm00001d050238	known	coding	miRNA-target gene	No	No
	19	zma-miR2118a	Zm00001d031005	known	coding	ceRNA-miRNA	No	No
		zma-miR2118a	ZmOTt003085	known	other	miRNA-target gene	Yes	Yes
		zma-miR2118a	Zm00001d023636	known	coding	miRNA-target gene	No	No
		zma-miR2118a	Zm00001d028477	known	coding	miRNA-target gene	No	No
	20	zma-miR166g-5p	Zm00001d014249	known	coding	ceRNA-miRNA	Yes	Yes
		zma-miR166g-5p	ZmTEt004307	known	TE	ceRNA-miRNA	No	Yes
		zma-miR166g-5p	ZmTEt003420	known	TE	ceRNA-miRNA	No	Yes
		zma-miR166g-5p	ZmTEt009130	known	TE	ceRNA-miRNA	No	No
		zma-miR166g-5p	Zm00001d030623	known	coding	ceRNA-miRNA	No	No
		zma-miR166g-5p	Zm00001d006192	known	coding	miRNA-target gene	Yes	Yes
		zma-miR166g-5p	Zm00001d008839	known	coding	miRNA-target gene	Yes	Yes
		zma-miR166g-5p	Zm00001d035922	known	coding	miRNA-target gene	Yes	No
		zma-miR166g-5p	Zm00001d021240	known	coding	miRNA-target gene	Yes	No
		zma-miR166g-5p	Zm00001d003101	known	coding	miRNA-target gene	Yes	No
		zma-miR166g-5p	LOC103630672	known	coding	miRNA-target gene	Yes	No
		zma-miR166g-5p	ZmLNt001553	known	lncRNA	miRNA-target gene	No	No
		zma-miR166g-5p	pco078615	known	coding	miRNA-target gene	No	No
		zma-miR166g-5p	Zm00001d012451	known	coding	miRNA-target gene	No	No
		zma-miR166g-5p	Zm00001d054098	known	coding	miRNA-target gene	No	No
	21	zma-miR166a-5p	Zm00001d014249	known	coding	ceRNA-miRNA	No	Yes
		zma-miR166a-5p	Zm00001d004483	known	coding	ceRNA-miRNA	Yes	No
		zma-miR166a-5p	LOC103630593	known	coding	ceRNA-miRNA	No	No
		zma-miR166a-5p	ZmLNt001680	known	lncRNA	ceRNA-miRNA	No	No
		zma-miR166a-5p	LOC100191576	known	coding	miRNA-target gene	No	Yes
		zma-miR166a-5p	Zm00001d022616	known	coding	miRNA-target gene	Yes	No
		zma-miR166a-5p	ZmLNt001553	known	lncRNA	miRNA-target gene	Yes	No
		zma-miR166a-5p	Zm00001d040155	known	coding	miRNA-target gene	No	Yes
		zma-miR166a-5p	Zm00001d034493	known	coding	miRNA-target gene	No	No
		zma-miR166a-5p	Zm00001d004982	known	coding	miRNA-target gene	No	No
	22	zma-miR166c-5p	Zm00001d014249	known	coding	ceRNA-miRNA	Yes	Yes
		zma-miR166c-5p	Zm00001d013796	known	coding	ceRNA-miRNA	No	No
		zma-miR166c-5p	Zm00001d040155	known	coding	miRNA-target gene	Yes	Yes
		zma-miR166c-5p	LOC100191576	known	coding	miRNA-target gene	No	Yes
		zma-miR166c-5p	Zm00001d034493	known	coding	miRNA-target gene	No	No
		zma-miR166c-5p	ZmLNt001553	known	lncRNA	miRNA-target gene	No	No
		zma-miR166c-5p	Zm00001d004982	known	coding	miRNA-target gene	No	No
		zma-miR166c-5p	Zm00001d014191	known	coding	miRNA-target gene	No	No
	23	zma-miR166b/d-5p	Zm00001d030623	known	coding	ceRNA-miRNA	No	Yes
		zma-miR166b/d-5p	Zm00001d014249	known	coding	ceRNA-miRNA	No	No
		zma-miR166b/d-5p	Zm00001d034420	known	coding	miRNA-target gene	Yes	Yes
		zma-miR166b/d-5p	LOC100502215	known	coding	miRNA-target gene	Yes	No
		zma-miR166b/d-5p	Zm00001d037734	known	coding	miRNA-target gene	No	Yes
		zma-miR166b/d-5p	ZmLNt001553	known	lncRNA	miRNA-target gene	Yes	No
		zma-miR166b/d-5p	Zm00001d029566	known	coding	miRNA-target gene	Yes	No
		zma-miR166b/d-5p	Zm00001d049856	known	coding	miRNA-target gene	No	Yes
		zma-miR166b/d-5p	Zm00001d034493	known	coding	miRNA-target gene	No	No
		zma-miR166b/d-5p	LOC100191576	known	coding	miRNA-target gene	No	No
		zma-miR166b/d-5p	Zm00001d003101	known	coding	miRNA-target gene	No	No
	24	zma-miR171d/e-5p	Zm00001d041511	known	coding	ceRNA-miRNA	No	Yes
		zma-miR171d/e-5p	Zm00001d045635	known	coding	ceRNA-miRNA	Yes	No
		zma-miR171d/e-5p	Zm00001d007959	known	coding	ceRNA-miRNA	No	No
		zma-miR171d/e-5p	Zm00001d023559	known	coding	ceRNA-miRNA	No	No
		zma-miR171d/e-5p	Zm00001d020170	known	coding	miRNA-target gene	Yes	Yes
		zma-miR171d/e-5p	ZmLNt000160	known	lncRNA	miRNA-target gene	No	No
		zma-miR171d/e-5p	ZmLNt002704	known	lncRNA	miRNA-target gene	No	No
	25	zma-miR171l-5p	Zm00001d037240	known	coding	ceRNA-miRNA	No	No
		zma-miR171l-5p	Zm00001d010329	known	coding	miRNA-target gene	Yes	Yes
		zma-miR171l-5p	LOC100383413	known	coding	miRNA-target gene	Yes	Yes
		zma-miR171l-5p	Zm00001d013678	known	coding	miRNA-target gene	Yes	Yes
		zma-miR171l-5p	ZmLNt000160	known	lncRNA	miRNA-target gene	No	No
		zma-miR171l-5p	Zm00001d047143	known	coding	miRNA-target gene	No	No
		zma-miR171l-5p	Zm00001d050970	known	coding	miRNA-target gene	No	No
		zma-miR171l-5p	Zm00001d029072	known	coding	miRNA-target gene	No	No
	26	zma-miR171k/h-5p	Zm00001d046882	known	coding	ceRNA-miRNA	No	Yes
		zma-miR171k/h-5p	ZmPGt000760	known	pseudogene	ceRNA-miRNA	No	No
		zma-miR171k/h-5p	Zm00001d040270	known	coding	miRNA-target gene	No	No
		zma-miR171k/h-5p	Zm00001d019149	known	coding	miRNA-target gene	No	No
		zma-miR171k/h-5p	Zm00001d012156	known	coding	miRNA-target gene	No	No
		zma-miR171k/h-5p	Zm00001d005250	known	coding	miRNA-target gene	No	No
	27	zma-miR529-3p	Zm00001d013400	known	coding	ceRNA-miRNA	Yes	No
		zma-miR529-3p	Zm00001d051684	known	coding	ceRNA-miRNA	No	Yes
		zma-miR529-3p	Zm00001d047373	known	coding	ceRNA-miRNA	No	Yes
		zma-miR529-3p	Zm00001d003657	known	coding	ceRNA-miRNA	No	Yes
		zma-miR529-3p	Zm00001d029782	known	coding	ceRNA-miRNA	No	Yes
		zma-miR529-3p	Zm00001d020185	known	coding	ceRNA-miRNA	No	No
		zma-miR529-3p	ZmTEt003828	known	TE	ceRNA-miRNA	No	No
		zma-miR529-3p	Zm00001d041183	known	coding	ceRNA-miRNA	No	No
		zma-miR529-3p	Zm00001d035658	known	coding	ceRNA-miRNA	No	No
		zma-miR529-3p	Zm00001d022360	known	coding	ceRNA-miRNA	No	No
		zma-miR529-3p	Zm00001d007105	known	coding	ceRNA-miRNA	No	No
		zma-miR529-3p	Zm00001d020571	known	coding	ceRNA-miRNA	No	No
		zma-miR529-3p	Zm00001d050121	known	coding	ceRNA-miRNA	No	No
		zma-miR529-3p	Zm00001d002485	known	coding	ceRNA-miRNA	No	No
		zma-miR529-3p	Zm00001d008940	known	coding	miRNA-target gene	Yes	Yes
		zma-miR529-3p	Zm00001d004020	known	coding	miRNA-target gene	No	Yes
		zma-miR529-3p	ZmLNt001974	known	lncRNA	miRNA-target gene	No	Yes
		zma-miR529-3p	Zm00001d047346	known	coding	miRNA-target gene	Yes	No
		zma-miR529-3p	Zm00001d040392	known	coding	miRNA-target gene	No	Yes
		zma-miR529-3p	ZmTEt008525	known	TE	miRNA-target gene	No	Yes
		zma-miR529-3p	Zm00001d038060	known	coding	miRNA-target gene	No	No
		zma-miR529-3p	Zm00001d052149	known	coding	miRNA-target gene	No	No
		zma-miR529-3p	Zm00001d032667	known	coding	miRNA-target gene	No	No
		zma-miR529-3p	Zm00001d016200	known	coding	miRNA-target gene	No	No
	28	zma-miR394a/b-5p	Zm00001d044995	known	coding	ceRNA-miRNA	Yes	Yes
		zma-miR394a/b-5p	Zm00001d026245	known	coding	ceRNA-miRNA	Yes	Yes
		zma-miR394a/b-5p	Zm00001d010525	known	coding	ceRNA-miRNA	Yes	Yes
		zma-miR394a/b-5p	Zm00001d009824	known	coding	ceRNA-miRNA	Yes	Yes
		zma-miR394a/b-5p	Zm00001d014124	known	coding	ceRNA-miRNA	Yes	Yes
		zma-miR394a/b-5p	LOC100191723	known	coding	ceRNA-miRNA	Yes	No
		zma-miR394a/b-5p	ZmTEt006753	known	TE	ceRNA-miRNA	No	No
		zma-miR394a/b-5p	Zm00001d032859	known	coding	ceRNA-miRNA	No	No
		zma-miR394a/b-5p	Zm00001d034278	known	coding	ceRNA-miRNA	No	No
		zma-miR394a/b-5p	Zm00001d047039	known	coding	ceRNA-miRNA	No	No
		zma-miR394a/b-5p	Zm00001d036593	known	coding	ceRNA-miRNA	No	No
		zma-miR394a/b-5p	Zm00001d034063	known	coding	ceRNA-miRNA	No	No
		zma-miR394a/b-5p	Zm00001d040166	known	coding	miRNA-target gene	Yes	Yes
		zma-miR394a/b-5p	Zm00001d015857	known	coding	miRNA-target gene	Yes	Yes
		zma-miR394a/b-5p	Zm00001d014698	known	coding	miRNA-target gene	Yes	Yes
		zma-miR394a/b-5p	LOC100382794	known	coding	miRNA-target gene	Yes	Yes
		zma-miR394a/b-5p	Zm00001d011994	known	coding	miRNA-target gene	Yes	Yes
		zma-miR394a/b-5p	Zm00001d042309	known	coding	miRNA-target gene	Yes	Yes
		zma-miR394a/b-5p	Zm00001d040518	known	coding	miRNA-target gene	No	Yes
		zma-miR394a/b-5p	Zm00001d048494	known	coding	miRNA-target gene	No	No
		zma-miR394a/b-5p	Zm00001d039005	known	coding	miRNA-target gene	No	No
		zma-miR394a/b-5p	ZmLNt001287	known	lncRNA	miRNA-target gene	No	No
		zma-miR394a/b-5p	LOC100383537	known	coding	miRNA-target gene	No	No
	29	zma-miR319a/c/b/d-3p	Zm00001d040191	known	coding	ceRNA-miRNA	Yes	No
		zma-miR319a/c/b/d-3p	Zm00001d021600	known	coding	ceRNA-miRNA	No	No
		zma-miR319a/c/b/d-3p	Zm00001d029684	known	coding	miRNA-target gene	Yes	Yes
		zma-miR319a/c/b/d-3p	LOC103633471	known	coding	miRNA-target gene	No	Yes
		zma-miR319a/c/b/d-3p	LOC109940870	known	coding	miRNA-target gene	No	Yes
		zma-miR319a/c/b/d-3p	TCP5	known	coding	miRNA-target gene	No	Yes
		zma-miR319a/c/b/d-3p	LOC100381855	known	coding	miRNA-target gene	No	Yes
		zma-miR319a/c/b/d-3p	LOC103634970	known	coding	miRNA-target gene	No	Yes
		zma-miR319a/c/b/d-3p	Zm00001d039371	known	coding	miRNA-target gene	No	Yes
		zma-miR319a/c/b/d-3p	LOC100383331	known	coding	miRNA-target gene	No	No
		zma-miR319a/c/b/d-3p	Zm00001d021250	known	coding	miRNA-target gene	No	No
		zma-miR319a/c/b/d-3p	LOC103625824	known	coding	miRNA-target gene	No	No
		zma-miR319a/c/b/d-3p	Zm00001d012544	known	coding	miRNA-target gene	No	No
		zma-miR319a/c/b/d-3p	Zm00001d036707	known	coding	miRNA-target gene	No	No
		zma-miR319a/c/b/d-3p	Zm00001d022315	known	coding	miRNA-target gene	No	No
		zma-miR319a/c/b/d-3p	LOC103629992	known	coding	miRNA-target gene	No	No
		zma-miR319a/c/b/d-3p	Zm00001d037371	known	coding	miRNA-target gene	No	No
	30	zma-miR160a/c/d/b/e/g-5p	Zm00001d006705	known	coding	ceRNA-miRNA	Yes	Yes
		zma-miR160a/c/d/b/e/g-5p	Zm00001d052093	known	coding	ceRNA-miRNA	No	Yes
		zma-miR160a/c/d/b/e/g-5p	Zm00001d053715	known	coding	ceRNA-miRNA	Yes	No
		zma-miR160a/c/d/b/e/g-5p	Zm00001d031053	known	coding	ceRNA-miRNA	No	No
		zma-miR160a/c/d/b/e/g-5p	Zm00001d010716	known	coding	ceRNA-miRNA	No	No
		zma-miR160a/c/d/b/e/g-5p	Zm00001d041481	known	coding	ceRNA-miRNA	No	No
		zma-miR160a/c/d/b/e/g-5p	Zm00001d048604	known	coding	miRNA-target gene	Yes	Yes
		zma-miR160a/c/d/b/e/g-5p	LOC100383967	known	coding	miRNA-target gene	Yes	No
		zma-miR160a/c/d/b/e/g-5p	Zm00001d002929	known	coding	miRNA-target gene	No	Yes
		zma-miR160a/c/d/b/e/g-5p	LOC100280136	known	coding	miRNA-target gene	No	Yes
		zma-miR160a/c/d/b/e/g-5p	Zm00001d052591	known	coding	miRNA-target gene	No	Yes
		zma-miR160a/c/d/b/e/g-5p	Zm00001d032683	known	coding	miRNA-target gene	No	No
		zma-miR160a/c/d/b/e/g-5p	Zm00001d014013	known	coding	miRNA-target gene	No	No
		zma-miR160a/c/d/b/e/g-5p	Zm00001d051172	known	coding	miRNA-target gene	No	No
		zma-miR160a/c/d/b/e/g-5p	Zm00001d017284	known	coding	miRNA-target gene	No	No
		zma-miR160a/c/d/b/e/g-5p	Zm00001d048603	known	coding	miRNA-target gene	No	No
	31	zma-miR162-3p	Zm00001d038163	known	coding	ceRNA-miRNA	No	Yes
		zma-miR162-3p	Zm00001d030341	known	coding	miRNA-target gene	Yes	No
		zma-miR162-3p	Zm00001d032451	known	coding	miRNA-target gene	Yes	No
		zma-miR162-3p	Zm00001d047007	known	coding	miRNA-target gene	Yes	No
		zma-miR162-3p	Zm00001d037240	known	coding	miRNA-target gene	No	No
		zma-miR162-3p	Zm00001d003378	known	coding	miRNA-target gene	No	No
	32	zma-miR167c-3p	Zm00001d036008	known	coding	ceRNA-miRNA	Yes	Yes
		zma-miR167c-3p	Zm00001d016794	known	coding	ceRNA-miRNA	No	No
		zma-miR167c-3p	Zm00001d012395	known	coding	miRNA-target gene	No	Yes
		zma-miR167c-3p	Zm00001d052327	known	coding	miRNA-target gene	No	No
		zma-miR167c-3p	Zm00001d005064	known	coding	miRNA-target gene	No	No
	33	zma-miR159h/i-3p	Zm00001d039528	known	coding	ceRNA-miRNA	Yes	Yes
		zma-miR159h/i-3p	Zm00001d042154	known	coding	ceRNA-miRNA	Yes	Yes
		zma-miR159h/i-3p	Zm00001d005894	known	coding	ceRNA-miRNA	Yes	Yes
		zma-miR159h/i-3p	LOC103647487	known	coding	ceRNA-miRNA	Yes	Yes
		zma-miR159h/i-3p	LOC109940843	known	coding	ceRNA-miRNA	No	Yes
		zma-miR159h/i-3p	Zm00001d008583	known	coding	ceRNA-miRNA	No	Yes
		zma-miR159h/i-3p	Zm00001d037045	known	coding	ceRNA-miRNA	No	Yes
		zma-miR159h/i-3p	Zm00001d047979	known	coding	ceRNA-miRNA	No	Yes
		zma-miR159h/i-3p	ZmTEt009453	known	TE	ceRNA-miRNA	No	Yes
		zma-miR159h/i-3p	LOC103626528	known	coding	ceRNA-miRNA	No	Yes
		zma-miR159h/i-3p	Zm00001d024497	known	coding	ceRNA-miRNA	Yes	No
		zma-miR159h/i-3p	Zm00001d034074	known	coding	ceRNA-miRNA	No	Yes
		zma-miR159h/i-3p	Zm00001d015008	known	coding	ceRNA-miRNA	No	No
		zma-miR159h/i-3p	Zm00001d049790	known	coding	ceRNA-miRNA	No	No
		zma-miR159h/i-3p	Zm00001d043131	known	coding	miRNA-target gene	Yes	Yes
		zma-miR159h/i-3p	Zm00001d038018	known	coding	miRNA-target gene	No	No
		zma-miR159h/i-3p	Zm00001d028493	known	coding	miRNA-target gene	No	No
		zma-miR159h/i-3p	ZmTEt009095	known	TE	miRNA-target gene	No	No
	34	zma-miR159a/b/f/j/k-3p	Zm00001d035889	known	coding	ceRNA-miRNA	No	Yes
		zma-miR159a/b/f/j/k-3p	Zm00001d047834	known	coding	ceRNA-miRNA	No	Yes
		zma-miR159a/b/f/j/k-3p	LOC100278181	known	coding	ceRNA-miRNA	No	Yes
		zma-miR159a/b/f/j/k-3p	Zm00001d013389	known	coding	ceRNA-miRNA	No	No
		zma-miR159a/b/f/j/k-3p	Zm00001d053589	known	coding	miRNA-target gene	Yes	Yes
		zma-miR159a/b/f/j/k-3p	Zm00001d045379	known	coding	miRNA-target gene	No	Yes
		zma-miR159a/b/f/j/k-3p	si687017b11a	known	coding	miRNA-target gene	No	Yes
		zma-miR159a/b/f/j/k-3p	Zm00001d020913	known	coding	miRNA-target gene	Yes	No
		zma-miR159a/b/f/j/k-3p	Zm00001d022460	known	coding	miRNA-target gene	No	No
		zma-miR159a/b/f/j/k-3p	Zm00001d018189	known	coding	miRNA-target gene	No	No
		zma-miR159a/b/f/j/k-3p	Zm00001d006902	known	coding	miRNA-target gene	No	No
		zma-miR159a/b/f/j/k-3p	Zm00001d012544	known	coding	miRNA-target gene	No	No
		zma-miR159a/b/f/j/k-3p	Zm00001d023434	known	coding	miRNA-target gene	No	No
		zma-miR159a/b/f/j/k-3p	LOC100279774	known	coding	miRNA-target gene	No	No
		zma-miR159a/b/f/j/k-3p	Zm00001d046517	known	coding	miRNA-target gene	No	No
		zma-miR159a/b/f/j/k-3p	Zm00001d015521	known	coding	miRNA-target gene	No	No
		zma-miR159a/b/f/j/k-3p	Zm00001d017497	known	coding	miRNA-target gene	No	No
	35	zma-miR159b/j/k-5p	Zm00001d044297	known	coding	ceRNA-miRNA	No	Yes
		zma-miR159b/j/k-5p	Zm00001d020978	known	coding	ceRNA-miRNA	No	No
		zma-miR159b/j/k-5p	Zm00001d013829	known	coding	miRNA-target gene	No	Yes
		zma-miR159b/j/k-5p	Zm00001d042639	known	coding	miRNA-target gene	No	No
	36	zma-miR159g/h/i-5p	Zm00001d044573	known	coding	ceRNA-miRNA	No	Yes
		zma-miR159g/h/i-5p	Zm00001d044551	known	coding	ceRNA-miRNA	No	No
		zma-miR159g/h/i-5p	Zm00001d042639	known	coding	miRNA-target gene	No	Yes
	37	zma-miR164f-5p	Zm00001d034401	known	coding	ceRNA-miRNA	Yes	Yes
		zma-miR164f-5p	Zm00001d023694	known	coding	ceRNA-miRNA	No	Yes
		zma-miR164f-5p	Zm00001d042410	known	coding	ceRNA-miRNA	Yes	No
		zma-miR164f-5p	Zm00001d050893	known	coding	miRNA-target gene	Yes	Yes
		zma-miR164f-5p	Zm00001d040411	known	coding	miRNA-target gene	Yes	Yes
		zma-miR164f-5p	LOC103627335	known	coding	miRNA-target gene	Yes	Yes
		zma-miR164f-5p	Zm00001d034701	known	coding	miRNA-target gene	Yes	Yes
		zma-miR164f-5p	Zm00001d035266	known	coding	miRNA-target gene	No	Yes
		zma-miR164f-5p	ZmLNt002219	known	lncRNA	miRNA-target gene	No	Yes
		zma-miR164f-5p	Zm00001d003414	known	coding	miRNA-target gene	Yes	No
		zma-miR164f-5p	Zm00001d043694	known	coding	miRNA-target gene	Yes	No
		zma-miR164f-5p	Zm00001d041472	known	coding	miRNA-target gene	No	No
		zma-miR164f-5p	ZmLNt000062	known	lncRNA	miRNA-target gene	No	No
		zma-miR164f-5p	LOC109939194	known	coding	miRNA-target gene	No	No
		zma-miR164f-5p	Zm00001d050043	known	coding	miRNA-target gene	No	No
		zma-miR164f-5p	Zm00001d043180	known	coding	miRNA-target gene	No	No
		zma-miR164f-5p	LOC100275386	known	coding	miRNA-target gene	No	No
		zma-miR164f-5p	ZmLNt001551	known	lncRNA	miRNA-target gene	No	No
		zma-miR164f-5p	Zm00001d051983	known	coding	miRNA-target gene	No	No
		zma-miR164f-5p	umc2678	known	coding	miRNA-target gene	No	No
		zma-miR164f-5p	Zm00001d036968	known	coding	miRNA-target gene	No	No
		zma-miR164f-5p	Zm00001d051984	known	coding	miRNA-target gene	No	No
		zma-miR164f-5p	Zm00001d049171	known	coding	miRNA-target gene	No	No
		zma-miR164f-5p	Zm00001d041791	known	coding	miRNA-target gene	No	No
		zma-miR164f-5p	Zm00001d030561	known	coding	miRNA-target gene	No	No
		zma-miR164f-5p	Zm00001d027387	known	coding	miRNA-target gene	No	No
		zma-miR164f-5p	Zm00001d010413	known	coding	miRNA-target gene	No	No
		zma-miR164f-5p	Zm00001d043152	known	coding	miRNA-target gene	No	No
		zma-miR164f-5p	ZmLNt001355	known	lncRNA	miRNA-target gene	No	No
		zma-miR164f-5p	LOC103630022	known	coding	miRNA-target gene	No	No
		zma-miR164f-5p	LOC100277624	known	coding	miRNA-target gene	No	No
	38	zma-miR164a/d/b/c/g-5p	Zm00001d034401	known	coding	ceRNA-miRNA	Yes	Yes
		zma-miR164a/d/b/c/g-5p	Zm00001d023694	known	coding	ceRNA-miRNA	No	Yes
		zma-miR164a/d/b/c/g-5p	Zm00001d042410	known	coding	ceRNA-miRNA	No	No
		zma-miR164a/d/b/c/g-5p	Zm00001d040411	known	coding	miRNA-target gene	Yes	Yes
		zma-miR164a/d/b/c/g-5p	LOC103627335	known	coding	miRNA-target gene	Yes	Yes
		zma-miR164a/d/b/c/g-5p	Zm00001d050893	known	coding	miRNA-target gene	Yes	Yes
		zma-miR164a/d/b/c/g-5p	Zm00001d020685	known	coding	miRNA-target gene	Yes	No
		zma-miR164a/d/b/c/g-5p	Zm00001d021821	known	coding	miRNA-target gene	Yes	No
		zma-miR164a/d/b/c/g-5p	Zm00001d003414	known	coding	miRNA-target gene	Yes	No
		zma-miR164a/d/b/c/g-5p	Zm00001d035266	known	coding	miRNA-target gene	No	Yes
		zma-miR164a/d/b/c/g-5p	Zm00001d043694	known	coding	miRNA-target gene	Yes	No
		zma-miR164a/d/b/c/g-5p	Zm00001d027387	known	coding	miRNA-target gene	No	No
		zma-miR164a/d/b/c/g-5p	Zm00001d020561	known	coding	miRNA-target gene	No	No
		zma-miR164a/d/b/c/g-5p	Zm00001d030561	known	coding	miRNA-target gene	No	No
		zma-miR164a/d/b/c/g-5p	ZmLNt001551	known	lncRNA	miRNA-target gene	No	No
		zma-miR164a/d/b/c/g-5p	Zm00001d039279	known	coding	miRNA-target gene	No	No
		zma-miR164a/d/b/c/g-5p	Zm00001d036968	known	coding	miRNA-target gene	No	No
		zma-miR164a/d/b/c/g-5p	umc2678	known	coding	miRNA-target gene	No	No
		zma-miR164a/d/b/c/g-5p	LOC100281086	known	coding	miRNA-target gene	No	No
		zma-miR164a/d/b/c/g-5p	Zm00001d041472	known	coding	miRNA-target gene	No	No
		zma-miR164a/d/b/c/g-5p	Zm00001d041791	known	coding	miRNA-target gene	No	No
		zma-miR164a/d/b/c/g-5p	Zm00001d050043	known	coding	miRNA-target gene	No	No
		zma-miR164a/d/b/c/g-5p	LOC103638627	known	coding	miRNA-target gene	No	No
		zma-miR164a/d/b/c/g-5p	Zm00001d049171	known	coding	miRNA-target gene	No	No
		zma-miR164a/d/b/c/g-5p	Zm00001d043152	known	coding	miRNA-target gene	No	No
		zma-miR164a/d/b/c/g-5p	Zm00001d046603	known	coding	miRNA-target gene	No	No
	39	zma-miR164h-5p	Zm00001d042410	known	coding	ceRNA-miRNA	Yes	No
		zma-miR164h-5p	LOC100217210	known	coding	ceRNA-miRNA	No	No
		zma-miR164h-5p	LOC103627335	known	coding	miRNA-target gene	Yes	Yes
		zma-miR164h-5p	Zm00001d040411	known	coding	miRNA-target gene	Yes	Yes
		zma-miR164h-5p	Zm00001d050893	known	coding	miRNA-target gene	Yes	Yes
		zma-miR164h-5p	Zm00001d024187	known	coding	miRNA-target gene	Yes	Yes
		zma-miR164h-5p	Zm00001d034701	known	coding	miRNA-target gene	Yes	Yes
		zma-miR164h-5p	Zm00001d021821	known	coding	miRNA-target gene	Yes	No
		zma-miR164h-5p	Zm00001d003414	known	coding	miRNA-target gene	Yes	No
		zma-miR164h-5p	Zm00001d046537	known	coding	miRNA-target gene	No	Yes
		zma-miR164h-5p	Zm00001d035266	known	coding	miRNA-target gene	No	Yes
		zma-miR164h-5p	Zm00001d030666	known	coding	miRNA-target gene	Yes	No
		zma-miR164h-5p	Zm00001d010413	known	coding	miRNA-target gene	No	No
		zma-miR164h-5p	Zm00001d030561	known	coding	miRNA-target gene	No	No
		zma-miR164h-5p	Zm00001d027387	known	coding	miRNA-target gene	No	No
		zma-miR164h-5p	Zm00001d049171	known	coding	miRNA-target gene	No	No
		zma-miR164h-5p	Zm00001d041791	known	coding	miRNA-target gene	No	No
		zma-miR164h-5p	Zm00001d034023	known	coding	miRNA-target gene	No	No
		zma-miR164h-5p	Zm00001d036968	known	coding	miRNA-target gene	No	No
		zma-miR164h-5p	Zm00001d043180	known	coding	miRNA-target gene	No	No
		zma-miR164h-5p	Zm00001d050043	known	coding	miRNA-target gene	No	No
		zma-miR164h-5p	LOC100275386	known	coding	miRNA-target gene	No	No
		zma-miR164h-5p	Zm00001d020399	known	coding	miRNA-target gene	No	No
		zma-miR164h-5p	LOC109939194	known	coding	miRNA-target gene	No	No
		zma-miR164h-5p	Zm00001d041472	known	coding	miRNA-target gene	No	No
		zma-miR164h-5p	ZmLNt001551	known	lncRNA	miRNA-target gene	No	No
		zma-miR164h-5p	umc2678	known	coding	miRNA-target gene	No	No
		zma-miR164h-5p	Zm00001d043152	known	coding	miRNA-target gene	No	No
	40	zma-miR168a/b-5p	Zm00001d005846	known	coding	ceRNA-miRNA	Yes	No
		zma-miR168a/b-5p	Zm00001d032621	known	coding	ceRNA-miRNA	Yes	No
		zma-miR168a/b-5p	Zm00001d024857	known	coding	miRNA-target gene	Yes	Yes
		zma-miR168a/b-5p	Zm00001d028837	known	coding	miRNA-target gene	Yes	No
		zma-miR168a/b-5p	LOC100384155	known	coding	miRNA-target gene	No	No
		zma-miR168a/b-5p	ZmTEt005522	known	TE	miRNA-target gene	No	No
	41	zma-miR168b-3p	Zm00001d039193	known	coding	ceRNA-miRNA	No	Yes
		zma-miR168b-3p	Zm00001d032501	known	coding	ceRNA-miRNA	No	No
		zma-miR168b-3p	Zm00001d042651	known	coding	ceRNA-miRNA	No	No
		zma-miR168b-3p	LOC103632023	known	coding	ceRNA-miRNA	No	No
		zma-miR168b-3p	Zm00001d018963	known	coding	ceRNA-miRNA	No	No
		zma-miR168b-3p	LOC100384155	known	coding	miRNA-target gene	Yes	No
		zma-miR168b-3p	Zm00001d028825	known	coding	miRNA-target gene	Yes	No
		zma-miR168b-3p	Zm00001d018219	known	coding	miRNA-target gene	No	No
		zma-miR168b-3p	Zm00001d047683	known	coding	miRNA-target gene	No	No
	42	zma-miR168a-3p	LOC103632023	known	coding	ceRNA-miRNA	Yes	No
		zma-miR168a-3p	Zm00001d018963	known	coding	ceRNA-miRNA	Yes	No
		zma-miR168a-3p	Zm00001d042393	known	coding	ceRNA-miRNA	Yes	No
		zma-miR168a-3p	ZmOTt002369	known	other	ceRNA-miRNA	No	No
		zma-miR168a-3p	Zm00001d031937	known	coding	miRNA-target gene	Yes	Yes
		zma-miR168a-3p	LOC100275698	known	coding	miRNA-target gene	Yes	No
		zma-miR168a-3p	LOC100384155	known	coding	miRNA-target gene	No	No
		zma-miR168a-3p	Zm00001d053544	known	coding	miRNA-target gene	No	No
	43	zma-miR408a/b-3p	Zm00001d047483	known	coding	ceRNA-miRNA	Yes	No
		zma-miR408a/b-3p	Zm00001d015394	known	coding	ceRNA-miRNA	No	Yes
		zma-miR408a/b-3p	ZmLNt000156	known	lncRNA	ceRNA-miRNA	Yes	No
		zma-miR408a/b-3p	Zm00001d018986	known	coding	ceRNA-miRNA	Yes	No
		zma-miR408a/b-3p	Zm00001d029321	known	coding	ceRNA-miRNA	No	Yes
		zma-miR408a/b-3p	Zm00001d044536	known	coding	ceRNA-miRNA	No	Yes
		zma-miR408a/b-3p	Zm00001d037832	known	coding	ceRNA-miRNA	No	No
		zma-miR408a/b-3p	Zm00001d030842	known	coding	ceRNA-miRNA	No	No
		zma-miR408a/b-3p	Zm00001d009097	known	coding	miRNA-target gene	No	Yes
		zma-miR408a/b-3p	Zm00001d028486	known	coding	miRNA-target gene	Yes	No
		zma-miR408a/b-3p	Zm00001d034186	known	coding	miRNA-target gene	No	Yes
		zma-miR408a/b-3p	Zm00001d018821	known	coding	miRNA-target gene	Yes	No
		zma-miR408a/b-3p	Zm00001d013185	known	coding	miRNA-target gene	No	Yes
		zma-miR408a/b-3p	Zm00001d034184	known	coding	miRNA-target gene	Yes	No
		zma-miR408a/b-3p	Zm00001d011149	known	coding	miRNA-target gene	No	Yes
		zma-miR408a/b-3p	Zm00001d009969	known	coding	miRNA-target gene	No	Yes
		zma-miR408a/b-3p	Zm00001d001960	known	coding	miRNA-target gene	Yes	No
		zma-miR408a/b-3p	Zm00001d033709	known	coding	miRNA-target gene	No	No
		zma-miR408a/b-3p	Zm00001d010887	known	coding	miRNA-target gene	No	No
	44	zma-miR528a/b-5p	LOC103633176	known	coding	ceRNA-miRNA	Yes	Yes
		zma-miR528a/b-5p	ZmLNt000010	known	lncRNA	ceRNA-miRNA	Yes	Yes
		zma-miR528a/b-5p	Zm00001d049159	known	coding	ceRNA-miRNA	No	Yes
		zma-miR528a/b-5p	Zm00001d007407	known	coding	ceRNA-miRNA	No	No
		zma-miR528a/b-5p	Zm00001d043352	known	coding	miRNA-target gene	Yes	Yes
		zma-miR528a/b-5p	Zm00001d012101	known	coding	miRNA-target gene	Yes	Yes
		zma-miR528a/b-5p	ZmLNt001689	known	lncRNA	miRNA-target gene	Yes	Yes
		zma-miR528a/b-5p	Zm00001d016873	known	coding	miRNA-target gene	Yes	Yes
		zma-miR528a/b-5p	Zm00001d012883	known	coding	miRNA-target gene	Yes	Yes
		zma-miR528a/b-5p	Zm00001d034627	known	coding	miRNA-target gene	Yes	Yes
		zma-miR528a/b-5p	ZmOTt002705	known	other	miRNA-target gene	Yes	Yes
		zma-miR528a/b-5p	Zm00001d043736	known	coding	miRNA-target gene	Yes	Yes
		zma-miR528a/b-5p	Zm00001d021850	known	coding	miRNA-target gene	Yes	Yes
		zma-miR528a/b-5p	Zm00001d037512	known	coding	miRNA-target gene	No	No
		zma-miR528a/b-5p	Zm00001d016326	known	coding	miRNA-target gene	No	No
		zma-miR528a/b-5p	LOC103632455	known	coding	miRNA-target gene	No	No
		zma-miR528a/b-5p	Zm00001d012205	known	coding	miRNA-target gene	No	No
		zma-miR528a/b-5p	Zm00001d039165	known	coding	miRNA-target gene	No	No
		zma-miR528a/b-5p	Zm00001d014255	known	coding	miRNA-target gene	No	No
	45	zma-miR390a/b-5p	Zm00001d016446	known	coding	ceRNA-miRNA	No	No
		zma-miR390a/b-5p	LOC103626181	known	coding	miRNA-target gene	Yes	Yes
		zma-miR390a/b-5p	Zm00001d012550	known	coding	miRNA-target gene	No	Yes
		zma-miR390a/b-5p	Zm00001d031064	known	coding	miRNA-target gene	Yes	No
		zma-miR390a/b-5p	Zm00001d043149	known	coding	miRNA-target gene	No	Yes
		zma-miR390a/b-5p	Zm00001d016512	known	coding	miRNA-target gene	Yes	No
		zma-miR390a/b-5p	Zm00001d052133	known	coding	miRNA-target gene	Yes	No
		zma-miR390a/b-5p	LOC103639206	known	coding	miRNA-target gene	No	No
		zma-miR390a/b-5p	Zm00001d030657	known	coding	miRNA-target gene	No	No
		zma-miR390a/b-5p	Zm00001d009982	known	coding	miRNA-target gene	No	No
		zma-miR390a/b-5p	Zm00001d018481	known	coding	miRNA-target gene	No	No
		zma-miR390a/b-5p	Zm00001d043684	known	coding	miRNA-target gene	No	No
	46	zma-miR398a/b-3p	Zm00001d049087	known	coding	ceRNA-miRNA	No	Yes
		zma-miR398a/b-3p	Zm00001d004995	known	coding	ceRNA-miRNA	No	Yes
		zma-miR398a/b-3p	LOC100384808	known	coding	ceRNA-miRNA	No	Yes
		zma-miR398a/b-3p	Zm00001d034679	known	coding	ceRNA-miRNA	No	No
		zma-miR398a/b-3p	Zm00001d038937	known	coding	miRNA-target gene	Yes	Yes
		zma-miR398a/b-3p	Zm00001d009727	known	coding	miRNA-target gene	No	Yes
		zma-miR398a/b-3p	TIDP3029	known	coding	miRNA-target gene	Yes	No
		zma-miR398a/b-3p	Zm00001d042367	known	coding	miRNA-target gene	Yes	No
	47	zma-miR2275b-5p	Zm00001d023784	known	coding	ceRNA-miRNA	Yes	No
		zma-miR2275b-5p	Zm00001d001834	known	coding	ceRNA-miRNA	No	No
		zma-miR2275b-5p	ZmLNt000574	known	lncRNA	miRNA-target gene	Yes	Yes
		zma-miR2275b-5p	cl16458_1	known	coding	miRNA-target gene	Yes	No
		zma-miR2275b-5p	Zm00001d040953	known	coding	miRNA-target gene	Yes	No
	48	zma-miR2275b/c-3p	Zm00001d012380	known	coding	ceRNA-miRNA	Yes	Yes
		zma-miR2275b/c-3p	Zm00001d026144	known	coding	ceRNA-miRNA	Yes	Yes
		zma-miR2275b/c-3p	Zm00001d044355	known	coding	miRNA-target gene	Yes	Yes
		zma-miR2275b/c-3p	ZmLNt000574	known	lncRNA	miRNA-target gene	Yes	Yes
		zma-miR2275b/c-3p	Zm00001d007490	known	coding	miRNA-target gene	Yes	Yes
		zma-miR2275b/c-3p	Zm00001d010720	known	coding	miRNA-target gene	Yes	Yes
		zma-miR2275b/c-3p	ZmTEt009707	known	TE	miRNA-target gene	Yes	No
		zma-miR2275b/c-3p	Zm00001d024275	known	coding	miRNA-target gene	No	No
		zma-miR2275b/c-3p	Zm00001d040678	known	coding	miRNA-target gene	No	No
		zma-miR2275b/c-3p	ZmLNt001717	known	lncRNA	miRNA-target gene	No	No
		zma-miR2275b/c-3p	ZmTEt011957	known	TE	miRNA-target gene	No	No
	49	zma-miR2275a-3p	Zm00001d006595	known	coding	ceRNA-miRNA	Yes	No
		zma-miR2275a-3p	Zm00001d023901	known	coding	ceRNA-miRNA	No	Yes
		zma-miR2275a-3p	Zm00001d052748	known	coding	ceRNA-miRNA	Yes	No
		zma-miR2275a-3p	Zm00001d038779	known	coding	ceRNA-miRNA	No	Yes
		zma-miR2275a-3p	Zm00001d006593	known	coding	ceRNA-miRNA	Yes	No
		zma-miR2275a-3p	Zm00001d041693	known	coding	ceRNA-miRNA	No	No
		zma-miR2275a-3p	Zm00001d020424	known	coding	ceRNA-miRNA	No	No
		zma-miR2275a-3p	Zm00001d033129	known	coding	ceRNA-miRNA	No	No
		zma-miR2275a-3p	Zm00001d027307	known	coding	miRNA-target gene	Yes	No
		zma-miR2275a-3p	ZmLNt001622	known	lncRNA	miRNA-target gene	Yes	No
		zma-miR2275a-3p	Zm00001d032637	known	coding	miRNA-target gene	No	No
		zma-miR2275a-3p	ZmOTt002802	known	other	miRNA-target gene	No	No
		zma-miR2275a-3p	Zm00001d048535	known	coding	miRNA-target gene	No	No
		zma-miR2275a-3p	Zm00001d041353	known	coding	miRNA-target gene	No	No
		zma-miR2275a-3p	ZmOTt001815	known	other	miRNA-target gene	No	No
		zma-miR2275a-3p	Zm00001d015469	known	coding	miRNA-target gene	No	No
	50	zma-miR395b/a/d/e/f/g/h/i/j/n/p-3p	Zm00001d016062	known	coding	ceRNA-miRNA	Yes	Yes
		zma-miR395b/a/d/e/f/g/h/i/j/n/p-3p	Zm00001d034751	known	coding	ceRNA-miRNA	Yes	Yes
		zma-miR395b/a/d/e/f/g/h/i/j/n/p-3p	Zm00001d046827	known	coding	ceRNA-miRNA	No	No
		zma-miR395b/a/d/e/f/g/h/i/j/n/p-3p	Zm00001d029105	known	coding	ceRNA-miRNA	No	No
		zma-miR395b/a/d/e/f/g/h/i/j/n/p-3p	Zm00001d013296	known	coding	miRNA-target gene	Yes	No
		zma-miR395b/a/d/e/f/g/h/i/j/n/p-3p	Zm00001d030614	known	coding	miRNA-target gene	Yes	No
		zma-miR395b/a/d/e/f/g/h/i/j/n/p-3p	Zm00001d021954	known	coding	miRNA-target gene	Yes	No
		zma-miR395b/a/d/e/f/g/h/i/j/n/p-3p	Zm00001d028164	known	coding	miRNA-target gene	Yes	No
		zma-miR395b/a/d/e/f/g/h/i/j/n/p-3p	Zm00001d033981	known	coding	miRNA-target gene	Yes	No
		zma-miR395b/a/d/e/f/g/h/i/j/n/p-3p	Zm00001d018439	known	coding	miRNA-target gene	No	No
		zma-miR395b/a/d/e/f/g/h/i/j/n/p-3p	Zm00001d019473	known	coding	miRNA-target gene	No	No
		zma-miR395b/a/d/e/f/g/h/i/j/n/p-3p	Zm00001d038144	known	coding	miRNA-target gene	No	No
		zma-miR395b/a/d/e/f/g/h/i/j/n/p-3p	ZmLNt001837	known	lncRNA	miRNA-target gene	No	No
	51	zma-miR827-3p	Zm00001d002087	known	coding	ceRNA-miRNA	Yes	Yes
		zma-miR827-3p	Zm00001d029272	known	coding	miRNA-target gene	Yes	No
		zma-miR827-3p	Zm00001d052362	known	coding	miRNA-target gene	No	No
		zma-miR827-3p	Zm00001d017597	known	coding	miRNA-target gene	No	No
		zma-miR827-3p	Zm00001d026070	known	coding	miRNA-target gene	No	No
	52	miRN214	Zm00001d032980	potentially novel	coding	ceRNA-miRNA	Yes	Yes
		miRN214	Zm00001d047774	potentially novel	coding	ceRNA-miRNA	Yes	No
		miRN214	Zm00001d049135	potentially novel	coding	ceRNA-miRNA	Yes	No
		miRN214	Zm00001d015138	potentially novel	coding	ceRNA-miRNA	Yes	No
		miRN214	Zm00001d011655	potentially novel	coding	ceRNA-miRNA	Yes	No
		miRN214	Zm00001d013900	potentially novel	coding	ceRNA-miRNA	No	No
		miRN214	Zm00001d008708	potentially novel	coding	ceRNA-miRNA	No	No
		miRN214	Zm00001d041831	potentially novel	coding	ceRNA-miRNA	No	No
		miRN214	ZmTEt010344	potentially novel	TE	ceRNA-miRNA	No	No
		miRN214	Zm00001d039259	potentially novel	coding	miRNA-target gene	Yes	Yes
		miRN214	Zm00001d028034	potentially novel	coding	miRNA-target gene	Yes	Yes
		miRN214	LOC103650268	potentially novel	coding	miRNA-target gene	Yes	Yes
		miRN214	Zm00001d003917	potentially novel	coding	miRNA-target gene	Yes	Yes
		miRN214	ZmLNt000642	potentially novel	lncRNA	miRNA-target gene	Yes	Yes
		miRN214	LOC103651544	potentially novel	coding	miRNA-target gene	Yes	Yes
		miRN214	Zm00001d038671	potentially novel	coding	miRNA-target gene	Yes	Yes
		miRN214	Zm00001d002713	potentially novel	coding	miRNA-target gene	Yes	Yes
		miRN214	Zm00001d006597	potentially novel	coding	miRNA-target gene	Yes	No
		miRN214	Zm00001d027333	potentially novel	coding	miRNA-target gene	Yes	No
		miRN214	ZmTEt005923	potentially novel	TE	miRNA-target gene	Yes	No
		miRN214	Zm00001d025669	potentially novel	coding	miRNA-target gene	No	Yes
		miRN214	LOC103650955	potentially novel	coding	miRNA-target gene	Yes	No
		miRN214	Zm00001d008249	potentially novel	coding	miRNA-target gene	Yes	No
		miRN214	LOC103641538	potentially novel	coding	miRNA-target gene	No	Yes
		miRN214	Zm00001d011447	potentially novel	coding	miRNA-target gene	Yes	No
		miRN214	Zm00001d044336	potentially novel	coding	miRNA-target gene	Yes	No
		miRN214	ZmTEt004522	potentially novel	TE	miRNA-target gene	Yes	No
		miRN214	Zm00001d026394	potentially novel	coding	miRNA-target gene	Yes	No
		miRN214	Zm00001d037905	potentially novel	coding	miRNA-target gene	Yes	No
		miRN214	Zm00001d017199	potentially novel	coding	miRNA-target gene	No	Yes
		miRN214	Zm00001d005028	potentially novel	coding	miRNA-target gene	No	Yes
		miRN214	Zm00001d009837	potentially novel	coding	miRNA-target gene	Yes	No
		miRN214	Zm00001d012156	potentially novel	coding	miRNA-target gene	Yes	No
		miRN214	ZmLNt001877	potentially novel	lncRNA	miRNA-target gene	No	Yes
		miRN214	Zm00001d026318	potentially novel	coding	miRNA-target gene	Yes	No
		miRN214	Zm00001d018972	potentially novel	coding	miRNA-target gene	Yes	No
		miRN214	Zm00001d044864	potentially novel	coding	miRNA-target gene	No	Yes
		miRN214	Zm00001d014112	potentially novel	coding	miRNA-target gene	Yes	No
		miRN214	Zm00001d014685	potentially novel	coding	miRNA-target gene	Yes	No
		miRN214	Zm00001d052307	potentially novel	coding	miRNA-target gene	Yes	No
		miRN214	Zm00001d013624	potentially novel	coding	miRNA-target gene	Yes	No
		miRN214	Zm00001d050928	potentially novel	coding	miRNA-target gene	Yes	No
		miRN214	Zm00001d002149	potentially novel	coding	miRNA-target gene	No	No
		miRN214	Zm00001d017962	potentially novel	coding	miRNA-target gene	No	No
		miRN214	Zm00001d028438	potentially novel	coding	miRNA-target gene	No	No
		miRN214	Zm00001d025668	potentially novel	coding	miRNA-target gene	No	No
		miRN214	Zm00001d046374	potentially novel	coding	miRNA-target gene	No	No
		miRN214	Zm00001d033635	potentially novel	coding	miRNA-target gene	No	No
		miRN214	LOC100304336	potentially novel	coding	miRNA-target gene	No	No
		miRN214	ZmPGt000135	potentially novel	pseudogene	miRNA-target gene	No	No
		miRN214	Zm00001d005972	potentially novel	coding	miRNA-target gene	No	No
		miRN214	Zm00001d018399	potentially novel	coding	miRNA-target gene	No	No
		miRN214	Zm00001d037246	potentially novel	coding	miRNA-target gene	No	No
		miRN214	ZmLNt002461	potentially novel	lncRNA	miRNA-target gene	No	No
		miRN214	Zm00001d022436	potentially novel	coding	miRNA-target gene	No	No
		miRN214	Zm00001d043014	potentially novel	coding	miRNA-target gene	No	No
		miRN214	ZmOTt002324	potentially novel	other	miRNA-target gene	No	No
		miRN214	LOC100285719	potentially novel	coding	miRNA-target gene	No	No
		miRN214	Zm00001d053396	potentially novel	coding	miRNA-target gene	No	No
		miRN214	ZmLNt000889	potentially novel	lncRNA	miRNA-target gene	No	No
		miRN214	Zm00001d040768	potentially novel	coding	miRNA-target gene	No	No
		miRN214	ZmTEt001551	potentially novel	TE	miRNA-target gene	No	No
		miRN214	Zm00001d028793	potentially novel	coding	miRNA-target gene	No	No
		miRN214	Zm00001d013193	potentially novel	coding	miRNA-target gene	No	No
		miRN214	Zm00001d047705	potentially novel	coding	miRNA-target gene	No	No
		miRN214	Zm00001d042505	potentially novel	coding	miRNA-target gene	No	No
		miRN214	LOC103642804	potentially novel	coding	miRNA-target gene	No	No
	53	miRN478	Zm00001d034112	potentially novel	coding	ceRNA-miRNA	Yes	No
		miRN478	Zm00001d029754	potentially novel	coding	ceRNA-miRNA	Yes	No
		miRN478	Zm00001d005108	potentially novel	coding	ceRNA-miRNA	No	No
		miRN478	LOC103630219	potentially novel	coding	miRNA-target gene	Yes	Yes
		miRN478	Zm00001d053895	potentially novel	coding	miRNA-target gene	Yes	Yes
		miRN478	LOC100274330	potentially novel	coding	miRNA-target gene	Yes	Yes
		miRN478	Zm00001d013150	potentially novel	coding	miRNA-target gene	No	No
		miRN478	Zm00001d018355	potentially novel	coding	miRNA-target gene	No	No
		miRN478	Zm00001d038365	potentially novel	coding	miRNA-target gene	No	No
		miRN478	Zm00001d034278	potentially novel	coding	miRNA-target gene	No	No
	54	miRN738	Zm00001d012702	potentially novel	coding	ceRNA-miRNA	Yes	Yes
		miRN738	Zm00001d034590	potentially novel	coding	ceRNA-miRNA	Yes	No
		miRN738	Zm00001d047855	potentially novel	coding	ceRNA-miRNA	No	No
		miRN738	LOC103639327	potentially novel	coding	ceRNA-miRNA	No	No
		miRN738	Zm00001d021624	potentially novel	coding	ceRNA-miRNA	No	No
		miRN738	Zm00001d004899	potentially novel	coding	miRNA-target gene	Yes	Yes
		miRN738	LOC103637299	potentially novel	coding	miRNA-target gene	Yes	No
		miRN738	Zm00001d047399	potentially novel	coding	miRNA-target gene	No	No
	55	miRN662	Zm00001d015134	potentially novel	coding	ceRNA-miRNA	No	No
		miRN662	ZmPGt000559	potentially novel	pseudogene	miRNA-target gene	Yes	No
		miRN662	Zm00001d032464	potentially novel	coding	miRNA-target gene	Yes	No
		miRN662	Zm00001d020436	potentially novel	coding	miRNA-target gene	No	No
		miRN662	Zm00001d031487	potentially novel	coding	miRNA-target gene	No	No
		miRN662	Zm00001d013859	potentially novel	coding	miRNA-target gene	No	No
	56	miRN127	Zm00001d033217	potentially novel	coding	ceRNA-miRNA	No	Yes
		miRN127	Zm00001d030893	potentially novel	coding	miRNA-target gene	No	Yes
		miRN127	Zm00001d012993	potentially novel	coding	miRNA-target gene	No	No
		miRN127	Zm00001d006354	potentially novel	coding	miRNA-target gene	No	No
	57	miRN564	Zm00001d029525	potentially novel	coding	ceRNA-miRNA	Yes	Yes
		miRN564	Zm00001d018429	potentially novel	coding	ceRNA-miRNA	Yes	No
		miRN564	Zm00001d008397	potentially novel	coding	ceRNA-miRNA	No	No
		miRN564	ZmLNt002352	potentially novel	lncRNA	miRNA-target gene	No	No
	58	miRN488	Zm00001d017888	potentially novel	coding	ceRNA-miRNA	Yes	Yes
		miRN488	Zm00001d041307	potentially novel	coding	ceRNA-miRNA	Yes	No
		miRN488	Zm00001d013290	potentially novel	coding	ceRNA-miRNA	No	Yes
		miRN488	Zm00001d042809	potentially novel	coding	ceRNA-miRNA	No	Yes
		miRN488	Zm00001d010522	potentially novel	coding	ceRNA-miRNA	No	Yes
		miRN488	Zm00001d027425	potentially novel	coding	ceRNA-miRNA	Yes	No
		miRN488	Zm00001d045621	potentially novel	coding	ceRNA-miRNA	No	Yes
		miRN488	Zm00001d050728	potentially novel	coding	ceRNA-miRNA	No	No
		miRN488	Zm00001d034605	potentially novel	coding	ceRNA-miRNA	No	No
		miRN488	Zm00001d027278	potentially novel	coding	ceRNA-miRNA	No	No
		miRN488	ZmLNt001196	potentially novel	lncRNA	ceRNA-miRNA	No	No
		miRN488	Zm00001d033986	potentially novel	coding	ceRNA-miRNA	No	No
		miRN488	Zm00001d043067	potentially novel	coding	ceRNA-miRNA	No	No
		miRN488	Zm00001d007369	potentially novel	coding	ceRNA-miRNA	No	No
		miRN488	Zm00001d012457	potentially novel	coding	ceRNA-miRNA	No	No
		miRN488	Zm00001d031088	potentially novel	coding	ceRNA-miRNA	No	No
		miRN488	Zm00001d017962	potentially novel	coding	ceRNA-miRNA	No	No
		miRN488	Zm00001d006700	potentially novel	coding	ceRNA-miRNA	No	No
		miRN488	Zm00001d016552	potentially novel	coding	miRNA-target gene	Yes	Yes
		miRN488	Zm00001d040888	potentially novel	coding	miRNA-target gene	No	Yes
		miRN488	Zm00001d019432	potentially novel	coding	miRNA-target gene	Yes	No
		miRN488	ZmOTt000301	potentially novel	other	miRNA-target gene	Yes	No
		miRN488	Zm00001d035871	potentially novel	coding	miRNA-target gene	Yes	No
		miRN488	Zm00001d039321	potentially novel	coding	miRNA-target gene	No	Yes
		miRN488	Zm00001d017203	potentially novel	coding	miRNA-target gene	Yes	No
		miRN488	Zm00001d045554	potentially novel	coding	miRNA-target gene	No	No
		miRN488	ZmTEt001224	potentially novel	TE	miRNA-target gene	No	No
		miRN488	LOC100273091	potentially novel	coding	miRNA-target gene	No	No
		miRN488	Zm00001d042410	potentially novel	coding	miRNA-target gene	No	No
		miRN488	Zm00001d023396	potentially novel	coding	miRNA-target gene	No	No
		miRN488	LOC100382768	potentially novel	coding	miRNA-target gene	No	No
		miRN488	Zm00001d027415	potentially novel	coding	miRNA-target gene	No	No
		miRN488	Zm00001d029839	potentially novel	coding	miRNA-target gene	No	No
		miRN488	ZmLNt000662	potentially novel	lncRNA	miRNA-target gene	No	No
		miRN488	Zm00001d015289	potentially novel	coding	miRNA-target gene	No	No
		miRN488	ZmTEt001535	potentially novel	TE	miRNA-target gene	No	No
		miRN488	Zm00001d037246	potentially novel	coding	miRNA-target gene	No	No
		miRN488	Zm00001d018625	potentially novel	coding	miRNA-target gene	No	No
		miRN488	LOC100501057	potentially novel	coding	miRNA-target gene	No	No
		miRN488	Zm00001d026635	potentially novel	coding	miRNA-target gene	No	No
	59	miRN179	Zm00001d025872	potentially novel	coding	ceRNA-miRNA	Yes	Yes
		miRN179	Zm00001d042084	potentially novel	coding	miRNA-target gene	Yes	Yes
		miRN179	ZmLNt001517	potentially novel	lncRNA	miRNA-target gene	Yes	Yes
		miRN179	ZmTEt004056	potentially novel	TE	miRNA-target gene	Yes	Yes
		miRN179	Zm00001d021488	potentially novel	coding	miRNA-target gene	Yes	Yes
		miRN179	Zm00001d046029	potentially novel	coding	miRNA-target gene	Yes	Yes
		miRN179	Zm00001d020512	potentially novel	coding	miRNA-target gene	Yes	Yes
		miRN179	LOC100193384	potentially novel	coding	miRNA-target gene	Yes	Yes
		miRN179	Zm00001d049588	potentially novel	coding	miRNA-target gene	Yes	Yes
		miRN179	LOC103638428	potentially novel	coding	miRNA-target gene	Yes	Yes
		miRN179	ZmLNt000642	potentially novel	lncRNA	miRNA-target gene	Yes	Yes
		miRN179	Zm00001d027319	potentially novel	coding	miRNA-target gene	Yes	Yes
		miRN179	LOC109940843	potentially novel	coding	miRNA-target gene	Yes	No
		miRN179	Zm00001d049480	potentially novel	coding	miRNA-target gene	Yes	No
		miRN179	Zm00001d048741	potentially novel	coding	miRNA-target gene	Yes	No
		miRN179	LOC103628476	potentially novel	coding	miRNA-target gene	Yes	No
		miRN179	Zm00001d043126	potentially novel	coding	miRNA-target gene	Yes	No
		miRN179	Zm00001d047468	potentially novel	coding	miRNA-target gene	Yes	No
		miRN179	bHLH90	potentially novel	coding	miRNA-target gene	Yes	No
		miRN179	Zm00001d012326	potentially novel	coding	miRNA-target gene	No	Yes
		miRN179	Zm00001d020178	potentially novel	coding	miRNA-target gene	Yes	No
		miRN179	ZmLNt000787	potentially novel	lncRNA	miRNA-target gene	Yes	No
		miRN179	Zm00001d011854	potentially novel	coding	miRNA-target gene	Yes	No
		miRN179	Zm00001d020357	potentially novel	coding	miRNA-target gene	Yes	No
		miRN179	Zm00001d034385	potentially novel	coding	miRNA-target gene	Yes	No
		miRN179	Zm00001d052974	potentially novel	coding	miRNA-target gene	No	No
		miRN179	TIDP3459	potentially novel	coding	miRNA-target gene	No	No
		miRN179	Zm00001d004635	potentially novel	coding	miRNA-target gene	No	No
		miRN179	Zm00001d001879	potentially novel	coding	miRNA-target gene	No	No
		miRN179	Zm00001d035598	potentially novel	coding	miRNA-target gene	No	No
		miRN179	ZmLNt002350	potentially novel	lncRNA	miRNA-target gene	No	No
		miRN179	Zm00001d012559	potentially novel	coding	miRNA-target gene	No	No
		miRN179	Zm00001d038200	potentially novel	coding	miRNA-target gene	No	No
		miRN179	Zm00001d020702	potentially novel	coding	miRNA-target gene	No	No
		miRN179	ZmTEt007912	potentially novel	TE	miRNA-target gene	No	No
		miRN179	Zm00001d026654	potentially novel	coding	miRNA-target gene	No	No
		miRN179	Zm00001d042551	potentially novel	coding	miRNA-target gene	No	No
		miRN179	Zm00001d014771	potentially novel	coding	miRNA-target gene	No	No
	60	miRN1	ZmTEt004657	potentially novel	TE	ceRNA-miRNA	Yes	Yes
		miRN1	Zm00001d027619	potentially novel	coding	ceRNA-miRNA	Yes	Yes
		miRN1	LOC100280658	potentially novel	coding	ceRNA-miRNA	Yes	Yes
		miRN1	Zm00001d027443	potentially novel	coding	ceRNA-miRNA	Yes	Yes
		miRN1	LOC103652329	potentially novel	coding	ceRNA-miRNA	Yes	Yes
		miRN1	Zm00001d010336	potentially novel	coding	ceRNA-miRNA	Yes	Yes
		miRN1	Zm00001d008965	potentially novel	coding	ceRNA-miRNA	Yes	No
		miRN1	Zm00001d042193	potentially novel	coding	ceRNA-miRNA	No	Yes
		miRN1	LOC103649556	potentially novel	coding	ceRNA-miRNA	No	No
		miRN1	Zm00001d028890	potentially novel	coding	ceRNA-miRNA	No	No
		miRN1	Zm00001d049928	potentially novel	coding	ceRNA-miRNA	No	No
		miRN1	Zm00001d018803	potentially novel	coding	ceRNA-miRNA	No	No
		miRN1	Zm00001d051544	potentially novel	coding	ceRNA-miRNA	No	No
		miRN1	Zm00001d010920	potentially novel	coding	ceRNA-miRNA	No	No
		miRN1	Zm00001d041998	potentially novel	coding	ceRNA-miRNA	No	No
		miRN1	ZmLNt000483	potentially novel	lncRNA	ceRNA-miRNA	No	No
		miRN1	Zm00001d017992	potentially novel	coding	ceRNA-miRNA	No	No
		miRN1	ZmTEt006775	potentially novel	TE	ceRNA-miRNA	No	No
		miRN1	Zm00001d039681	potentially novel	coding	ceRNA-miRNA	No	No
		miRN1	LOC100279822	potentially novel	coding	ceRNA-miRNA	No	No
		miRN1	Zm00001d033060	potentially novel	coding	miRNA-target gene	Yes	No
		miRN1	Zm00001d032945	potentially novel	coding	miRNA-target gene	No	No
		miRN1	Zm00001d045621	potentially novel	coding	miRNA-target gene	No	No
		miRN1	Zm00001d031540	potentially novel	coding	miRNA-target gene	No	No
	61	miRN12	Zm00001d003031	potentially novel	coding	ceRNA-miRNA	No	No
		miRN12	LOC103647247	potentially novel	coding	miRNA-target gene	Yes	Yes
		miRN12	Zm00001d014488	potentially novel	coding	miRNA-target gene	No	Yes
		miRN12	Zm00001d007188	potentially novel	coding	miRNA-target gene	Yes	No
		miRN12	Zm00001d038310	potentially novel	coding	miRNA-target gene	No	Yes
		miRN12	Zm00001d028015	potentially novel	coding	miRNA-target gene	No	Yes
		miRN12	Zm00001d048209	potentially novel	coding	miRNA-target gene	Yes	No
		miRN12	Zm00001d032894	potentially novel	coding	miRNA-target gene	No	No
		miRN12	Zm00001d016176	potentially novel	coding	miRNA-target gene	No	No
		miRN12	Zm00001d043666	potentially novel	coding	miRNA-target gene	No	No
		miRN12	Zm00001d010976	potentially novel	coding	miRNA-target gene	No	No
		miRN12	Zm00001d046660	potentially novel	coding	miRNA-target gene	No	No
		miRN12	Zm00001d053861	potentially novel	coding	miRNA-target gene	No	No
		miRN12	Zm00001d021624	potentially novel	coding	miRNA-target gene	No	No
		miRN12	ZmLNt001688	potentially novel	lncRNA	miRNA-target gene	No	No
		miRN12	LOC100276946	potentially novel	coding	miRNA-target gene	No	No
		miRN12	Zm00001d024427	potentially novel	coding	miRNA-target gene	No	No
		miRN12	Zm00001d009411	potentially novel	coding	miRNA-target gene	No	No
	62	miRN13	Zm00001d019757	potentially novel	coding	ceRNA-miRNA	Yes	No
		miRN13	Zm00001d044122	potentially novel	coding	ceRNA-miRNA	Yes	No
		miRN13	Zm00001d033002	potentially novel	coding	ceRNA-miRNA	No	No
		miRN13	ZmTEt000807	potentially novel	TE	ceRNA-miRNA	No	No
		miRN13	ZmTEt000022	potentially novel	TE	ceRNA-miRNA	No	No
		miRN13	Zm00001d006422	potentially novel	coding	miRNA-target gene	Yes	Yes
		miRN13	Zm00001d012866	potentially novel	coding	miRNA-target gene	Yes	Yes
		miRN13	LOC103646582	potentially novel	coding	miRNA-target gene	No	No
		miRN13	ZmLNt002009	potentially novel	lncRNA	miRNA-target gene	No	No
		miRN13	Zm00001d024036	potentially novel	coding	miRNA-target gene	No	No
	63	miRN3	Zm00001d041072	potentially novel	coding	ceRNA-miRNA	No	Yes
		miRN3	ZmTEt010208	potentially novel	TE	miRNA-target gene	No	No
	64	miRN15	Zm00001d008390	potentially novel	coding	ceRNA-miRNA	Yes	Yes
		miRN15	LOC109942418	potentially novel	coding	ceRNA-miRNA	Yes	Yes
		miRN15	Zm00001d045304	potentially novel	coding	ceRNA-miRNA	Yes	Yes
		miRN15	Zm00001d009627	potentially novel	coding	ceRNA-miRNA	No	Yes
		miRN15	Zm00001d042132	potentially novel	coding	ceRNA-miRNA	Yes	No
		miRN15	Zm00001d008715	potentially novel	coding	ceRNA-miRNA	Yes	No
		miRN15	LOC100383529	potentially novel	coding	ceRNA-miRNA	No	Yes
		miRN15	LOC100382956	potentially novel	coding	ceRNA-miRNA	No	Yes
		miRN15	Zm00001d003533	potentially novel	coding	ceRNA-miRNA	No	Yes
		miRN15	Zm00001d023856	potentially novel	coding	ceRNA-miRNA	No	Yes
		miRN15	Zm00001d038156	potentially novel	coding	ceRNA-miRNA	No	Yes
		miRN15	Zm00001d046383	potentially novel	coding	ceRNA-miRNA	No	Yes
		miRN15	LOC103649930	potentially novel	coding	ceRNA-miRNA	No	Yes
		miRN15	LOC100279913	potentially novel	coding	ceRNA-miRNA	No	Yes
		miRN15	Zm00001d008628	potentially novel	coding	ceRNA-miRNA	No	Yes
		miRN15	Zm00001d021168	potentially novel	coding	ceRNA-miRNA	No	Yes
		miRN15	ZmTEt000736	potentially novel	TE	ceRNA-miRNA	No	Yes
		miRN15	Zm00001d011813	potentially novel	coding	ceRNA-miRNA	Yes	No
		miRN15	Zm00001d051389	potentially novel	coding	ceRNA-miRNA	No	Yes
		miRN15	Zm00001d012228	potentially novel	coding	ceRNA-miRNA	No	Yes
		miRN15	Zm00001d047086	potentially novel	coding	ceRNA-miRNA	Yes	No
		miRN15	ZmTEt009788	potentially novel	TE	ceRNA-miRNA	No	Yes
		miRN15	Zm00001d019734	potentially novel	coding	ceRNA-miRNA	No	Yes
		miRN15	LOC109939194	potentially novel	coding	ceRNA-miRNA	No	Yes
		miRN15	Zm00001d028533	potentially novel	coding	ceRNA-miRNA	No	Yes
		miRN15	ZmOTt002174	potentially novel	other	ceRNA-miRNA	No	Yes
		miRN15	Zm00001d020878	potentially novel	coding	ceRNA-miRNA	No	Yes
		miRN15	Zm00001d040071	potentially novel	coding	ceRNA-miRNA	Yes	No
		miRN15	ZmLNt001303	potentially novel	lncRNA	ceRNA-miRNA	No	Yes
		miRN15	Zm00001d012292	potentially novel	coding	ceRNA-miRNA	No	Yes
		miRN15	LOC100276379	potentially novel	coding	ceRNA-miRNA	No	Yes
		miRN15	Zm00001d031944	potentially novel	coding	ceRNA-miRNA	No	Yes
		miRN15	Zm00001d008364	potentially novel	coding	ceRNA-miRNA	No	Yes
		miRN15	Zm00001d047664	potentially novel	coding	ceRNA-miRNA	Yes	No
		miRN15	LOC100383719	potentially novel	coding	ceRNA-miRNA	No	Yes
		miRN15	ZmTEt011267	potentially novel	TE	ceRNA-miRNA	No	Yes
		miRN15	Zm00001d047333	potentially novel	coding	ceRNA-miRNA	Yes	No
		miRN15	ZmOTt003204	potentially novel	other	ceRNA-miRNA	No	Yes
		miRN15	Zm00001d017079	potentially novel	coding	ceRNA-miRNA	No	Yes
		miRN15	LOC100217210	potentially novel	coding	ceRNA-miRNA	No	Yes
		miRN15	Zm00001d006268	potentially novel	coding	ceRNA-miRNA	No	Yes
		miRN15	ZmTEt011758	potentially novel	TE	ceRNA-miRNA	No	Yes
		miRN15	LOC100275386	potentially novel	coding	ceRNA-miRNA	No	Yes
		miRN15	Zm00001d026318	potentially novel	coding	ceRNA-miRNA	Yes	No
		miRN15	LOC100502316	potentially novel	coding	ceRNA-miRNA	No	Yes
		miRN15	Zm00001d002357	potentially novel	coding	ceRNA-miRNA	No	Yes
		miRN15	Zm00001d003247	potentially novel	coding	ceRNA-miRNA	No	Yes
		miRN15	Zm00001d036197	potentially novel	coding	ceRNA-miRNA	No	No
		miRN15	Zm00001d023333	potentially novel	coding	ceRNA-miRNA	No	No
		miRN15	Zm00001d047969	potentially novel	coding	ceRNA-miRNA	No	No
		miRN15	Zm00001d045378	potentially novel	coding	ceRNA-miRNA	No	No
		miRN15	Zm00001d048437	potentially novel	coding	ceRNA-miRNA	No	No
		miRN15	Zm00001d023446	potentially novel	coding	ceRNA-miRNA	No	No
		miRN15	Zm00001d053189	potentially novel	coding	ceRNA-miRNA	No	No
		miRN15	Zm00001d036298	potentially novel	coding	ceRNA-miRNA	No	No
		miRN15	Zm00001d048434	potentially novel	coding	ceRNA-miRNA	No	No
		miRN15	Zm00001d009401	potentially novel	coding	ceRNA-miRNA	No	No
		miRN15	Zm00001d051127	potentially novel	coding	ceRNA-miRNA	No	No
		miRN15	Zm00001d022045	potentially novel	coding	ceRNA-miRNA	No	No
		miRN15	Zm00001d018537	potentially novel	coding	ceRNA-miRNA	No	No
		miRN15	Zm00001d019314	potentially novel	coding	ceRNA-miRNA	No	No
		miRN15	ZmLNt001024	potentially novel	lncRNA	ceRNA-miRNA	No	No
		miRN15	LOC100280720	potentially novel	coding	ceRNA-miRNA	No	No
		miRN15	Zm00001d013814	potentially novel	coding	ceRNA-miRNA	No	No
		miRN15	LOC103629724	potentially novel	coding	ceRNA-miRNA	No	No
		miRN15	Zm00001d028870	potentially novel	coding	ceRNA-miRNA	No	No
		miRN15	Zm00001d033060	potentially novel	coding	ceRNA-miRNA	No	No
		miRN15	LOC100191750	potentially novel	coding	ceRNA-miRNA	No	No
		miRN15	Zm00001d039474	potentially novel	coding	ceRNA-miRNA	No	No
		miRN15	Zm00001d023529	potentially novel	coding	ceRNA-miRNA	No	No
		miRN15	Zm00001d005328	potentially novel	coding	ceRNA-miRNA	No	No
		miRN15	LOC100193441	potentially novel	coding	ceRNA-miRNA	No	No
		miRN15	LOC100383906	potentially novel	coding	ceRNA-miRNA	No	No
		miRN15	Zm00001d040725	potentially novel	coding	ceRNA-miRNA	No	No
		miRN15	Zm00001d009097	potentially novel	coding	ceRNA-miRNA	No	No
		miRN15	Zm00001d002086	potentially novel	coding	ceRNA-miRNA	No	No
		miRN15	ZmLNt000020	potentially novel	lncRNA	ceRNA-miRNA	No	No
		miRN15	Zm00001d006886	potentially novel	coding	ceRNA-miRNA	No	No
		miRN15	Zm00001d043706	potentially novel	coding	ceRNA-miRNA	No	No
		miRN15	Zm00001d051484	potentially novel	coding	miRNA-target gene	Yes	Yes
		miRN15	Zm00001d006171	potentially novel	coding	miRNA-target gene	Yes	Yes
		miRN15	Zm00001d017293	potentially novel	coding	miRNA-target gene	No	Yes
		miRN15	Zm00001d045516	potentially novel	coding	miRNA-target gene	No	Yes
		miRN15	Zm00001d043164	potentially novel	coding	miRNA-target gene	Yes	No
		miRN15	Zm00001d035990	potentially novel	coding	miRNA-target gene	Yes	No
		miRN15	Zm00001d038448	potentially novel	coding	miRNA-target gene	No	Yes
		miRN15	Zm00001d037480	potentially novel	coding	miRNA-target gene	No	Yes
		miRN15	ZmLNt002683	potentially novel	lncRNA	miRNA-target gene	No	Yes
		miRN15	Zm00001d029630	potentially novel	coding	miRNA-target gene	No	Yes
		miRN15	Zm00001d038854	potentially novel	coding	miRNA-target gene	No	Yes
		miRN15	Zm00001d043430	potentially novel	coding	miRNA-target gene	No	Yes
		miRN15	Zm00001d040562	potentially novel	coding	miRNA-target gene	No	Yes
		miRN15	Zm00001d021599	potentially novel	coding	miRNA-target gene	Yes	No
		miRN15	Zm00001d018604	potentially novel	coding	miRNA-target gene	Yes	No
		miRN15	Zm00001d022600	potentially novel	coding	miRNA-target gene	No	Yes
		miRN15	ZmLNt000078	potentially novel	lncRNA	miRNA-target gene	Yes	No
		miRN15	Zm00001d035624	potentially novel	coding	miRNA-target gene	No	Yes
		miRN15	ZmOTt002926	potentially novel	other	miRNA-target gene	No	Yes
		miRN15	Zm00001d053617	potentially novel	coding	miRNA-target gene	No	Yes
		miRN15	Zm00001d035628	potentially novel	coding	miRNA-target gene	No	Yes
		miRN15	Zm00001d046813	potentially novel	coding	miRNA-target gene	No	Yes
		miRN15	LOC103632282	potentially novel	coding	miRNA-target gene	No	Yes
		miRN15	Zm00001d042234	potentially novel	coding	miRNA-target gene	Yes	No
		miRN15	Zm00001d050274	potentially novel	coding	miRNA-target gene	Yes	No
		miRN15	Zm00001d007650	potentially novel	coding	miRNA-target gene	Yes	No
		miRN15	Zm00001d026586	potentially novel	coding	miRNA-target gene	No	Yes
		miRN15	Zm00001d043723	potentially novel	coding	miRNA-target gene	No	Yes
		miRN15	Zm00001d044004	potentially novel	coding	miRNA-target gene	No	Yes
		miRN15	Zm00001d021720	potentially novel	coding	miRNA-target gene	No	Yes
		miRN15	LOC103641703	potentially novel	coding	miRNA-target gene	No	Yes
		miRN15	Zm00001d003669	potentially novel	coding	miRNA-target gene	No	Yes
		miRN15	asn4	potentially novel	coding	miRNA-target gene	No	Yes
		miRN15	Zm00001d013202	potentially novel	coding	miRNA-target gene	No	Yes
		miRN15	Zm00001d012935	potentially novel	coding	miRNA-target gene	No	Yes
		miRN15	Zm00001d033897	potentially novel	coding	miRNA-target gene	No	Yes
		miRN15	Zm00001d013769	potentially novel	coding	miRNA-target gene	No	Yes
		miRN15	Zm00001d019852	potentially novel	coding	miRNA-target gene	No	Yes
		miRN15	pco065177	potentially novel	coding	miRNA-target gene	No	Yes
		miRN15	Zm00001d010410	potentially novel	coding	miRNA-target gene	No	Yes
		miRN15	Zm00001d012924	potentially novel	coding	miRNA-target gene	No	Yes
		miRN15	Zm00001d034703	potentially novel	coding	miRNA-target gene	Yes	No
		miRN15	Zm00001d028273	potentially novel	coding	miRNA-target gene	No	Yes
		miRN15	Zm00001d020680	potentially novel	coding	miRNA-target gene	Yes	No
		miRN15	Zm00001d025379	potentially novel	coding	miRNA-target gene	No	Yes
		miRN15	Zm00001d047528	potentially novel	coding	miRNA-target gene	No	Yes
		miRN15	Zm00001d037779	potentially novel	coding	miRNA-target gene	No	Yes
		miRN15	LOC103654239	potentially novel	coding	miRNA-target gene	Yes	No
		miRN15	Zm00001d026140	potentially novel	coding	miRNA-target gene	Yes	No
		miRN15	LOC103655360	potentially novel	coding	miRNA-target gene	Yes	No
		miRN15	LOC103646516	potentially novel	coding	miRNA-target gene	Yes	No
		miRN15	Zm00001d023939	potentially novel	coding	miRNA-target gene	No	Yes
		miRN15	Zm00001d041416	potentially novel	coding	miRNA-target gene	No	No
		miRN15	Zm00001d021216	potentially novel	coding	miRNA-target gene	No	No
		miRN15	LOC100381459	potentially novel	coding	miRNA-target gene	No	No
		miRN15	Zm00001d028730	potentially novel	coding	miRNA-target gene	No	No
		miRN15	LOC103655466	potentially novel	coding	miRNA-target gene	No	No
		miRN15	Zm00001d047989	potentially novel	coding	miRNA-target gene	No	No
		miRN15	umc1375	potentially novel	coding	miRNA-target gene	No	No
		miRN15	Zm00001d030774	potentially novel	coding	miRNA-target gene	No	No
		miRN15	Zm00001d006233	potentially novel	coding	miRNA-target gene	No	No
		miRN15	Zm00001d047458	potentially novel	coding	miRNA-target gene	No	No
		miRN15	Zm00001d047262	potentially novel	coding	miRNA-target gene	No	No
		miRN15	Zm00001d018103	potentially novel	coding	miRNA-target gene	No	No
		miRN15	Zm00001d010375	potentially novel	coding	miRNA-target gene	No	No
		miRN15	Zm00001d036784	potentially novel	coding	miRNA-target gene	No	No
		miRN15	Zm00001d048763	potentially novel	coding	miRNA-target gene	No	No
		miRN15	Zm00001d034032	potentially novel	coding	miRNA-target gene	No	No
		miRN15	Zm00001d037769	potentially novel	coding	miRNA-target gene	No	No
		miRN15	Zm00001d031797	potentially novel	coding	miRNA-target gene	No	No
		miRN15	Zm00001d047824	potentially novel	coding	miRNA-target gene	No	No
		miRN15	Zm00001d044921	potentially novel	coding	miRNA-target gene	No	No
		miRN15	Zm00001d025762	potentially novel	coding	miRNA-target gene	No	No
		miRN15	Zm00001d011076	potentially novel	coding	miRNA-target gene	No	No
		miRN15	Zm00001d007871	potentially novel	coding	miRNA-target gene	No	No
		miRN15	LOC100278162	potentially novel	coding	miRNA-target gene	No	No
		miRN15	Zm00001d008965	potentially novel	coding	miRNA-target gene	No	No
		miRN15	LOC100192789	potentially novel	coding	miRNA-target gene	No	No
		miRN15	Zm00001d032232	potentially novel	coding	miRNA-target gene	No	No
		miRN15	Zm00001d030760	potentially novel	coding	miRNA-target gene	No	No
		miRN15	Zm00001d030698	potentially novel	coding	miRNA-target gene	No	No
		miRN15	si683017d09	potentially novel	coding	miRNA-target gene	No	No
		miRN15	Zm00001d047345	potentially novel	coding	miRNA-target gene	No	No
		miRN15	Zm00001d025570	potentially novel	coding	miRNA-target gene	No	No
		miRN15	Zm00001d034678	potentially novel	coding	miRNA-target gene	No	No
		miRN15	Zm00001d028269	potentially novel	coding	miRNA-target gene	No	No
		miRN15	Zm00001d014719	potentially novel	coding	miRNA-target gene	No	No
		miRN15	Zm00001d053783	potentially novel	coding	miRNA-target gene	No	No
		miRN15	Zm00001d023859	potentially novel	coding	miRNA-target gene	No	No
		miRN15	Zm00001d048890	potentially novel	coding	miRNA-target gene	No	No
		miRN15	Zm00001d005085	potentially novel	coding	miRNA-target gene	No	No
		miRN15	Zm00001d010603	potentially novel	coding	miRNA-target gene	No	No
		miRN15	Zm00001d031415	potentially novel	coding	miRNA-target gene	No	No
		miRN15	Zm00001d010493	potentially novel	coding	miRNA-target gene	No	No
		miRN15	LOC103653363	potentially novel	coding	miRNA-target gene	No	No
		miRN15	Zm00001d053612	potentially novel	coding	miRNA-target gene	No	No
		miRN15	Zm00001d022626	potentially novel	coding	miRNA-target gene	No	No
		miRN15	Zm00001d012381	potentially novel	coding	ceRNA-miRNA and miRNA-target gene	Yes	No
	65	miRN719	Zm00001d021282	potentially novel	coding	ceRNA-miRNA	Yes	Yes
		miRN719	Zm00001d006886	potentially novel	coding	ceRNA-miRNA	Yes	Yes
		miRN719	Zm00001d053691	potentially novel	coding	ceRNA-miRNA	Yes	Yes
		miRN719	Zm00001d019215	potentially novel	coding	ceRNA-miRNA	Yes	Yes
		miRN719	Zm00001d014737	potentially novel	coding	ceRNA-miRNA	Yes	Yes
		miRN719	Zm00001d051515	potentially novel	coding	ceRNA-miRNA	Yes	Yes
		miRN719	Zm00001d014598	potentially novel	coding	ceRNA-miRNA	Yes	Yes
		miRN719	Zm00001d044315	potentially novel	coding	ceRNA-miRNA	Yes	Yes
		miRN719	LOC103626622	potentially novel	coding	ceRNA-miRNA	Yes	Yes
		miRN719	Zm00001d039772	potentially novel	coding	ceRNA-miRNA	Yes	Yes
		miRN719	Zm00001d007207	potentially novel	coding	ceRNA-miRNA	Yes	Yes
		miRN719	ZmTEt000995	potentially novel	TE	ceRNA-miRNA	Yes	Yes
		miRN719	Zm00001d005012	potentially novel	coding	ceRNA-miRNA	Yes	Yes
		miRN719	Zm00001d026253	potentially novel	coding	ceRNA-miRNA	Yes	Yes
		miRN719	ZmPGt000657	potentially novel	pseudogene	ceRNA-miRNA	Yes	Yes
		miRN719	Zm00001d008386	potentially novel	coding	ceRNA-miRNA	Yes	Yes
		miRN719	Zm00001d028235	potentially novel	coding	ceRNA-miRNA	Yes	Yes
		miRN719	LOC103647433	potentially novel	coding	ceRNA-miRNA	Yes	Yes
		miRN719	Zm00001d029759	potentially novel	coding	ceRNA-miRNA	Yes	Yes
		miRN719	LOC100193237	potentially novel	coding	ceRNA-miRNA	Yes	Yes
		miRN719	Zm00001d015198	potentially novel	coding	ceRNA-miRNA	Yes	Yes
		miRN719	Zm00001d048392	potentially novel	coding	ceRNA-miRNA	Yes	Yes
		miRN719	ZmLNt000749	potentially novel	lncRNA	ceRNA-miRNA	Yes	Yes
		miRN719	Zm00001d034344	potentially novel	coding	ceRNA-miRNA	Yes	Yes
		miRN719	Zm00001d010697	potentially novel	coding	ceRNA-miRNA	Yes	Yes
		miRN719	Zm00001d017071	potentially novel	coding	ceRNA-miRNA	Yes	Yes
		miRN719	Zm00001d028075	potentially novel	coding	ceRNA-miRNA	Yes	Yes
		miRN719	Zm00001d049786	potentially novel	coding	ceRNA-miRNA	Yes	Yes
		miRN719	Zm00001d002642	potentially novel	coding	ceRNA-miRNA	Yes	Yes
		miRN719	LOC100283895	potentially novel	coding	ceRNA-miRNA	Yes	Yes
		miRN719	LOC100279310	potentially novel	coding	ceRNA-miRNA	Yes	Yes
		miRN719	HYD3	potentially novel	coding	ceRNA-miRNA	Yes	Yes
		miRN719	Zm00001d045978	potentially novel	coding	ceRNA-miRNA	Yes	Yes
		miRN719	Zm00001d035960	potentially novel	coding	ceRNA-miRNA	Yes	Yes
		miRN719	ZmTEt011736	potentially novel	TE	ceRNA-miRNA	Yes	Yes
		miRN719	Zm00001d014690	potentially novel	coding	ceRNA-miRNA	Yes	Yes
		miRN719	Zm00001d016898	potentially novel	coding	ceRNA-miRNA	Yes	Yes
		miRN719	Zm00001d046691	potentially novel	coding	ceRNA-miRNA	Yes	Yes
		miRN719	Zm00001d052767	potentially novel	coding	ceRNA-miRNA	Yes	Yes
		miRN719	Zm00001d011197	potentially novel	coding	ceRNA-miRNA	Yes	Yes
		miRN719	Zm00001d017476	potentially novel	coding	ceRNA-miRNA	Yes	Yes
		miRN719	ZmOTt001941	potentially novel	other	ceRNA-miRNA	Yes	Yes
		miRN719	LOC103633124	potentially novel	coding	ceRNA-miRNA	Yes	Yes
		miRN719	Zm00001d014082	potentially novel	coding	ceRNA-miRNA	Yes	No
		miRN719	Zm00001d011805	potentially novel	coding	ceRNA-miRNA	No	Yes
		miRN719	Zm00001d004396	potentially novel	coding	ceRNA-miRNA	No	Yes
		miRN719	Zm00001d025985	potentially novel	coding	ceRNA-miRNA	No	Yes
		miRN719	Zm00001d005108	potentially novel	coding	ceRNA-miRNA	Yes	No
		miRN719	ZmLNt001559	potentially novel	lncRNA	ceRNA-miRNA	No	Yes
		miRN719	Zm00001d016037	potentially novel	coding	ceRNA-miRNA	No	Yes
		miRN719	Zm00001d035008	potentially novel	coding	ceRNA-miRNA	No	Yes
		miRN719	Zm00001d034913	potentially novel	coding	ceRNA-miRNA	No	Yes
		miRN719	Zm00001d028799	potentially novel	coding	ceRNA-miRNA	No	Yes
		miRN719	Zm00001d048958	potentially novel	coding	ceRNA-miRNA	No	Yes
		miRN719	LOC100384090	potentially novel	coding	ceRNA-miRNA	No	Yes
		miRN719	Zm00001d010716	potentially novel	coding	ceRNA-miRNA	No	Yes
		miRN719	LOC103634519	potentially novel	coding	ceRNA-miRNA	No	Yes
		miRN719	Zm00001d028579	potentially novel	coding	ceRNA-miRNA	No	Yes
		miRN719	Zm00001d008725	potentially novel	coding	ceRNA-miRNA	No	Yes
		miRN719	Zm00001d028464	potentially novel	coding	ceRNA-miRNA	No	Yes
		miRN719	Zm00001d002744	potentially novel	coding	ceRNA-miRNA	No	Yes
		miRN719	Zm00001d011560	potentially novel	coding	ceRNA-miRNA	No	Yes
		miRN719	ZmTEt011959	potentially novel	TE	ceRNA-miRNA	No	Yes
		miRN719	LOC100193082	potentially novel	coding	ceRNA-miRNA	No	Yes
		miRN719	LOC100272667	potentially novel	coding	ceRNA-miRNA	No	Yes
		miRN719	Zm00001d039406	potentially novel	coding	ceRNA-miRNA	No	Yes
		miRN719	Zm00001d045725	potentially novel	coding	ceRNA-miRNA	No	Yes
		miRN719	Zm00001d052618	potentially novel	coding	ceRNA-miRNA	No	Yes
		miRN719	Zm00001d047518	potentially novel	coding	ceRNA-miRNA	No	Yes
		miRN719	Zm00001d017110	potentially novel	coding	ceRNA-miRNA	No	Yes
		miRN719	Zm00001d040834	potentially novel	coding	ceRNA-miRNA	No	Yes
		miRN719	Zm00001d022108	potentially novel	coding	ceRNA-miRNA	No	Yes
		miRN719	Zm00001d006682	potentially novel	coding	ceRNA-miRNA	No	Yes
		miRN719	Zm00001d008777	potentially novel	coding	ceRNA-miRNA	No	Yes
		miRN719	Zm00001d044517	potentially novel	coding	ceRNA-miRNA	No	Yes
		miRN719	Zm00001d035703	potentially novel	coding	ceRNA-miRNA	No	Yes
		miRN719	LOC103641258	potentially novel	coding	ceRNA-miRNA	No	Yes
		miRN719	Zm00001d047831	potentially novel	coding	ceRNA-miRNA	No	Yes
		miRN719	Zm00001d014683	potentially novel	coding	ceRNA-miRNA	No	Yes
		miRN719	Zm00001d032184	potentially novel	coding	ceRNA-miRNA	No	Yes
		miRN719	LOC109945984	potentially novel	coding	ceRNA-miRNA	No	Yes
		miRN719	LOC103636450	potentially novel	coding	ceRNA-miRNA	No	Yes
		miRN719	LOC100193654	potentially novel	coding	ceRNA-miRNA	No	Yes
		miRN719	Zm00001d016063	potentially novel	coding	ceRNA-miRNA	No	No
		miRN719	ZmOTt000320	potentially novel	other	ceRNA-miRNA	No	No
		miRN719	ZmLNt001274	potentially novel	lncRNA	ceRNA-miRNA	No	No
		miRN719	Zm00001d016407	potentially novel	coding	ceRNA-miRNA	No	No
		miRN719	Zm00001d032633	potentially novel	coding	ceRNA-miRNA	No	No
		miRN719	Zm00001d051415	potentially novel	coding	ceRNA-miRNA	No	No
		miRN719	Zm00001d032943	potentially novel	coding	ceRNA-miRNA	No	No
		miRN719	Zm00001d041759	potentially novel	coding	ceRNA-miRNA	No	No
		miRN719	ZmOTt000700	potentially novel	other	ceRNA-miRNA	No	No
		miRN719	Zm00001d042443	potentially novel	coding	ceRNA-miRNA	No	No
		miRN719	Zm00001d018988	potentially novel	coding	ceRNA-miRNA	No	No
		miRN719	Zm00001d046949	potentially novel	coding	ceRNA-miRNA	No	No
		miRN719	Zm00001d031456	potentially novel	coding	ceRNA-miRNA	No	No
		miRN719	ZmLNt001877	potentially novel	lncRNA	ceRNA-miRNA	No	No
		miRN719	Zm00001d034671	potentially novel	coding	ceRNA-miRNA	No	No
		miRN719	Zm00001d042714	potentially novel	coding	ceRNA-miRNA	No	No
		miRN719	Zm00001d002122	potentially novel	coding	ceRNA-miRNA	No	No
		miRN719	Zm00001d005450	potentially novel	coding	ceRNA-miRNA	No	No
		miRN719	Zm00001d020664	potentially novel	coding	ceRNA-miRNA	No	No
		miRN719	Zm00001d044594	potentially novel	coding	ceRNA-miRNA	No	No
		miRN719	Zm00001d023735	potentially novel	coding	ceRNA-miRNA	No	No
		miRN719	Zm00001d035934	potentially novel	coding	ceRNA-miRNA	No	No
		miRN719	Zm00001d004357	potentially novel	coding	ceRNA-miRNA	No	No
		miRN719	Zm00001d028143	potentially novel	coding	ceRNA-miRNA	No	No
		miRN719	Zm00001d019060	potentially novel	coding	ceRNA-miRNA	No	No
		miRN719	Zm00001d031871	potentially novel	coding	ceRNA-miRNA	No	No
		miRN719	Zm00001d032942	potentially novel	coding	ceRNA-miRNA	No	No
		miRN719	Zm00001d032232	potentially novel	coding	ceRNA-miRNA	No	No
		miRN719	Zm00001d039306	potentially novel	coding	ceRNA-miRNA	No	No
		miRN719	LOC100283296	potentially novel	coding	ceRNA-miRNA	No	No
		miRN719	Zm00001d034112	potentially novel	coding	ceRNA-miRNA	No	No
		miRN719	Zm00001d012702	potentially novel	coding	ceRNA-miRNA	No	No
		miRN719	Zm00001d029515	potentially novel	coding	ceRNA-miRNA	No	No
		miRN719	Zm00001d032261	potentially novel	coding	ceRNA-miRNA	No	No
		miRN719	Zm00001d038804	potentially novel	coding	ceRNA-miRNA	No	No
		miRN719	Zm00001d033556	potentially novel	coding	ceRNA-miRNA	No	No
		miRN719	Zm00001d047679	potentially novel	coding	ceRNA-miRNA	No	No
		miRN719	Zm00001d037627	potentially novel	coding	ceRNA-miRNA	No	No
		miRN719	LOC100381641	potentially novel	coding	ceRNA-miRNA	No	No
		miRN719	LOC100273091	potentially novel	coding	miRNA-target gene	Yes	Yes
		miRN719	ZmTEt003317	potentially novel	TE	miRNA-target gene	Yes	Yes
		miRN719	Zm00001d025738	potentially novel	coding	miRNA-target gene	Yes	Yes
		miRN719	LOC100282368	potentially novel	coding	miRNA-target gene	Yes	Yes
		miRN719	ZmLNt001236	potentially novel	lncRNA	miRNA-target gene	Yes	Yes
		miRN719	Zm00001d030132	potentially novel	coding	miRNA-target gene	Yes	Yes
		miRN719	LOC103652266	potentially novel	coding	miRNA-target gene	Yes	Yes
		miRN719	ZmTEt004622	potentially novel	TE	miRNA-target gene	Yes	Yes
		miRN719	Zm00001d017042	potentially novel	coding	miRNA-target gene	Yes	Yes
		miRN719	Zm00001d048320	potentially novel	coding	miRNA-target gene	No	Yes
		miRN719	Zm00001d002441	potentially novel	coding	miRNA-target gene	No	Yes
		miRN719	Zm00001d002274	potentially novel	coding	miRNA-target gene	No	Yes
		miRN719	ZmTEt007785	potentially novel	TE	miRNA-target gene	Yes	No
		miRN719	Zm00001d042269	potentially novel	coding	miRNA-target gene	No	Yes
		miRN719	Zm00001d024425	potentially novel	coding	miRNA-target gene	Yes	No
		miRN719	Zm00001d035487	potentially novel	coding	miRNA-target gene	No	Yes
		miRN719	Zm00001d008322	potentially novel	coding	miRNA-target gene	No	Yes
		miRN719	Zm00001d006428	potentially novel	coding	miRNA-target gene	No	Yes
		miRN719	Zm00001d027633	potentially novel	coding	miRNA-target gene	No	Yes
		miRN719	Zm00001d018864	potentially novel	coding	miRNA-target gene	No	Yes
		miRN719	ZmTEt008678	potentially novel	TE	miRNA-target gene	Yes	No
		miRN719	Zm00001d049455	potentially novel	coding	miRNA-target gene	No	Yes
		miRN719	Zm00001d021541	potentially novel	coding	miRNA-target gene	No	Yes
		miRN719	LOC100502300	potentially novel	coding	miRNA-target gene	No	Yes
		miRN719	Zm00001d048732	potentially novel	coding	miRNA-target gene	Yes	No
		miRN719	Zm00001d045295	potentially novel	coding	miRNA-target gene	No	Yes
		miRN719	ZmOTt000763	potentially novel	other	miRNA-target gene	No	Yes
		miRN719	Zm00001d005348	potentially novel	coding	miRNA-target gene	No	Yes
		miRN719	Zm00001d031254	potentially novel	coding	miRNA-target gene	No	No
		miRN719	Zm00001d012693	potentially novel	coding	miRNA-target gene	No	No
		miRN719	Zm00001d040873	potentially novel	coding	miRNA-target gene	No	No
		miRN719	Zm00001d033705	potentially novel	coding	miRNA-target gene	No	No
		miRN719	Zm00001d006457	potentially novel	coding	miRNA-target gene	No	No
		miRN719	Zm00001d002662	potentially novel	coding	miRNA-target gene	No	No
		miRN719	Zm00001d026129	potentially novel	coding	miRNA-target gene	No	No
		miRN719	Zm00001d016474	potentially novel	coding	miRNA-target gene	No	No
		miRN719	Zm00001d024855	potentially novel	coding	miRNA-target gene	No	No
		miRN719	Zm00001d003895	potentially novel	coding	miRNA-target gene	No	No
		miRN719	Zm00001d021351	potentially novel	coding	miRNA-target gene	No	No
		miRN719	Zm00001d019166	potentially novel	coding	miRNA-target gene	No	No
		miRN719	Zm00001d045825	potentially novel	coding	miRNA-target gene	No	No
	66	miRN150	Zm00001d036205	potentially novel	coding	ceRNA-miRNA	Yes	Yes
		miRN150	Zm00001d020774	potentially novel	coding	ceRNA-miRNA	No	Yes
		miRN150	LOC103650335	potentially novel	coding	ceRNA-miRNA	No	Yes
		miRN150	Zm00001d007187	potentially novel	coding	ceRNA-miRNA	No	Yes
		miRN150	ZmLNt002350	potentially novel	lncRNA	ceRNA-miRNA	Yes	No
		miRN150	Zm00001d031415	potentially novel	coding	ceRNA-miRNA	Yes	No
		miRN150	LOC103644160	potentially novel	coding	ceRNA-miRNA	No	Yes
		miRN150	Zm00001d020332	potentially novel	coding	ceRNA-miRNA	Yes	No
		miRN150	Zm00001d046945	potentially novel	coding	ceRNA-miRNA	Yes	No
		miRN150	ZmTEt005597	potentially novel	TE	ceRNA-miRNA	Yes	No
		miRN150	Zm00001d039824	potentially novel	coding	ceRNA-miRNA	No	Yes
		miRN150	Zm00001d049742	potentially novel	coding	ceRNA-miRNA	No	Yes
		miRN150	Zm00001d042050	potentially novel	coding	ceRNA-miRNA	No	Yes
		miRN150	LOC103654608	potentially novel	coding	ceRNA-miRNA	Yes	No
		miRN150	ZmLNt000551	potentially novel	lncRNA	ceRNA-miRNA	Yes	No
		miRN150	K2	potentially novel	coding	ceRNA-miRNA	Yes	No
		miRN150	Zm00001d033005	potentially novel	coding	ceRNA-miRNA	No	Yes
		miRN150	Zm00001d007630	potentially novel	coding	ceRNA-miRNA	No	Yes
		miRN150	LOC100193686	potentially novel	coding	ceRNA-miRNA	No	Yes
		miRN150	ZmTEt005376	potentially novel	TE	ceRNA-miRNA	No	Yes
		miRN150	Zm00001d004706	potentially novel	coding	ceRNA-miRNA	No	Yes
		miRN150	Zm00001d042676	potentially novel	coding	ceRNA-miRNA	No	Yes
		miRN150	Zm00001d047323	potentially novel	coding	ceRNA-miRNA	Yes	No
		miRN150	Zm00001d033448	potentially novel	coding	ceRNA-miRNA	No	Yes
		miRN150	Zm00001d032338	potentially novel	coding	ceRNA-miRNA	No	Yes
		miRN150	Zm00001d021412	potentially novel	coding	ceRNA-miRNA	Yes	No
		miRN150	Zm00001d035136	potentially novel	coding	ceRNA-miRNA	Yes	No
		miRN150	Zm00001d047494	potentially novel	coding	ceRNA-miRNA	No	Yes
		miRN150	LOC103654239	potentially novel	coding	ceRNA-miRNA	No	Yes
		miRN150	Zm00001d045871	potentially novel	coding	ceRNA-miRNA	No	Yes
		miRN150	LOC103632282	potentially novel	coding	ceRNA-miRNA	Yes	No
		miRN150	Zm00001d037001	potentially novel	coding	ceRNA-miRNA	Yes	No
		miRN150	Zm00001d017189	potentially novel	coding	ceRNA-miRNA	No	Yes
		miRN150	Zm00001d049649	potentially novel	coding	ceRNA-miRNA	No	No
		miRN150	Zm00001d016634	potentially novel	coding	ceRNA-miRNA	No	No
		miRN150	LOC100216725	potentially novel	coding	ceRNA-miRNA	No	No
		miRN150	ZmLNt000518	potentially novel	lncRNA	ceRNA-miRNA	No	No
		miRN150	Zm00001d051809	potentially novel	coding	ceRNA-miRNA	No	No
		miRN150	Zm00001d050178	potentially novel	coding	ceRNA-miRNA	No	No
		miRN150	LOC103652593	potentially novel	coding	miRNA-target gene	No	Yes
		miRN150	Zm00001d032344	potentially novel	coding	miRNA-target gene	No	Yes
		miRN150	Zm00001d020101	potentially novel	coding	miRNA-target gene	No	Yes
		miRN150	LOC100280758	potentially novel	coding	miRNA-target gene	Yes	No
		miRN150	Zm00001d044281	potentially novel	coding	miRNA-target gene	No	Yes
		miRN150	Zm00001d044283	potentially novel	coding	miRNA-target gene	No	Yes
		miRN150	LOC103647847	potentially novel	coding	miRNA-target gene	No	No
		miRN150	Zm00001d021072	potentially novel	coding	miRNA-target gene	No	No
		miRN150	LOC103642187	potentially novel	coding	miRNA-target gene	No	No
	67	miRN956	Zm00001d026396	potentially novel	coding	ceRNA-miRNA	Yes	Yes
		miRN956	Zm00001d048095	potentially novel	coding	ceRNA-miRNA	Yes	Yes
		miRN956	Zm00001d038196	potentially novel	coding	ceRNA-miRNA	Yes	Yes
		miRN956	Zm00001d051916	potentially novel	coding	ceRNA-miRNA	No	Yes
		miRN956	LOC103634478	potentially novel	coding	ceRNA-miRNA	Yes	No
		miRN956	Zm00001d052501	potentially novel	coding	ceRNA-miRNA	Yes	No
		miRN956	Zm00001d045434	potentially novel	coding	ceRNA-miRNA	Yes	No
		miRN956	LOC103645876	potentially novel	coding	ceRNA-miRNA	Yes	No
		miRN956	ZmLNt002391	potentially novel	lncRNA	ceRNA-miRNA	Yes	No
		miRN956	Zm00001d021280	potentially novel	coding	ceRNA-miRNA	Yes	No
		miRN956	Zm00001d052090	potentially novel	coding	ceRNA-miRNA	No	Yes
		miRN956	Zm00001d006370	potentially novel	coding	ceRNA-miRNA	Yes	No
		miRN956	Zm00001d031239	potentially novel	coding	ceRNA-miRNA	No	Yes
		miRN956	Zm00001d014753	potentially novel	coding	ceRNA-miRNA	Yes	No
		miRN956	Zm00001d027508	potentially novel	coding	ceRNA-miRNA	Yes	No
		miRN956	LOC100281511	potentially novel	coding	ceRNA-miRNA	No	Yes
		miRN956	Zm00001d036568	potentially novel	coding	ceRNA-miRNA	Yes	No
		miRN956	Zm00001d022045	potentially novel	coding	ceRNA-miRNA	No	Yes
		miRN956	Zm00001d041534	potentially novel	coding	ceRNA-miRNA	Yes	No
		miRN956	Zm00001d032604	potentially novel	coding	ceRNA-miRNA	No	No
		miRN956	Zm00001d053658	potentially novel	coding	ceRNA-miRNA	No	No
		miRN956	Zm00001d025241	potentially novel	coding	ceRNA-miRNA	No	No
		miRN956	Zm00001d022144	potentially novel	coding	ceRNA-miRNA	No	No
		miRN956	Zm00001d015148	potentially novel	coding	ceRNA-miRNA	No	No
		miRN956	Zm00001d003938	potentially novel	coding	ceRNA-miRNA	No	No
		miRN956	Zm00001d021754	potentially novel	coding	ceRNA-miRNA	No	No
		miRN956	Zm00001d047971	potentially novel	coding	ceRNA-miRNA	No	No
		miRN956	Zm00001d031853	potentially novel	coding	miRNA-target gene	No	Yes
		miRN956	Zm00001d006758	potentially novel	coding	miRNA-target gene	No	Yes
		miRN956	Zm00001d021932	potentially novel	coding	miRNA-target gene	No	No
	68	miRN306	Zm00001d015115	potentially novel	coding	ceRNA-miRNA	No	No
		miRN306	ZmLNt000035	potentially novel	lncRNA	miRNA-target gene	Yes	Yes
		miRN306	pco092396	potentially novel	coding	miRNA-target gene	Yes	Yes
		miRN306	ZmLNt001517	potentially novel	lncRNA	miRNA-target gene	Yes	Yes
		miRN306	Zm00001d025375	potentially novel	coding	miRNA-target gene	Yes	Yes
		miRN306	Zm00001d047994	potentially novel	coding	miRNA-target gene	No	Yes
		miRN306	ZmTEt008334	potentially novel	TE	miRNA-target gene	No	Yes
		miRN306	ZmLNt001757	potentially novel	lncRNA	miRNA-target gene	No	Yes
		miRN306	ZmLNt002884	potentially novel	lncRNA	miRNA-target gene	No	No
		miRN306	Zm00001d010523	potentially novel	coding	miRNA-target gene	No	No
		miRN306	Zm00001d050737	potentially novel	coding	miRNA-target gene	No	No
		miRN306	Zm00001d020176	potentially novel	coding	miRNA-target gene	No	No
		miRN306	Zm00001d008791	potentially novel	coding	miRNA-target gene	No	No
		miRN306	Zm00001d043556	potentially novel	coding	miRNA-target gene	No	No
		miRN306	LOC103650640	potentially novel	coding	miRNA-target gene	No	No
		miRN306	Zm00001d039181	potentially novel	coding	miRNA-target gene	No	No
		miRN306	Zm00001d012811	potentially novel	coding	miRNA-target gene	No	No
		miRN306	Zm00001d040641	potentially novel	coding	miRNA-target gene	No	No
		miRN306	LOC100280186	potentially novel	coding	miRNA-target gene	No	No
		miRN306	Zm00001d038194	potentially novel	coding	miRNA-target gene	No	No
		miRN306	Zm00001d035579	potentially novel	coding	miRNA-target gene	No	No
		miRN306	Zm00001d047435	potentially novel	coding	miRNA-target gene	No	No
		miRN306	Zm00001d015272	potentially novel	coding	miRNA-target gene	No	No
	69	miRN18	Zm00001d007300	potentially novel	coding	ceRNA-miRNA	Yes	Yes
		miRN18	Zm00001d027708	potentially novel	coding	ceRNA-miRNA	Yes	Yes
		miRN18	Zm00001d044182	potentially novel	coding	ceRNA-miRNA	Yes	Yes
		miRN18	ZmLNt001290	potentially novel	lncRNA	ceRNA-miRNA	No	Yes
		miRN18	Zm00001d020549	potentially novel	coding	ceRNA-miRNA	No	Yes
		miRN18	Zm00001d033726	potentially novel	coding	ceRNA-miRNA	No	No
		miRN18	Zm00001d050551	potentially novel	coding	ceRNA-miRNA	No	No
		miRN18	ZmTEt000667	potentially novel	TE	ceRNA-miRNA	No	No
		miRN18	Zm00001d041960	potentially novel	coding	ceRNA-miRNA	No	No
		miRN18	Zm00001d016634	potentially novel	coding	ceRNA-miRNA	No	No
		miRN18	Zm00001d004090	potentially novel	coding	ceRNA-miRNA	No	No
		miRN18	Zm00001d044506	potentially novel	coding	ceRNA-miRNA	No	No
		miRN18	Zm00001d025903	potentially novel	coding	miRNA-target gene	Yes	Yes
		miRN18	Zm00001d041635	potentially novel	coding	miRNA-target gene	Yes	No
		miRN18	Zm00001d010907	potentially novel	coding	miRNA-target gene	No	No
		miRN18	Zm00001d023825	potentially novel	coding	miRNA-target gene	No	No
	70	miRN401	Zm00001d013098	potentially novel	coding	ceRNA-miRNA	No	Yes
		miRN401	Zm00001d051866	potentially novel	coding	ceRNA-miRNA	No	Yes
		miRN401	Zm00001d037291	potentially novel	coding	ceRNA-miRNA	No	Yes
		miRN401	Zm00001d032376	potentially novel	coding	ceRNA-miRNA	No	Yes
		miRN401	Zm00001d045342	potentially novel	coding	ceRNA-miRNA	No	Yes
		miRN401	ZmLNt000711	potentially novel	lncRNA	ceRNA-miRNA	No	No
		miRN401	Zm00001d029572	potentially novel	coding	ceRNA-miRNA	No	No
		miRN401	Zm00001d033878	potentially novel	coding	ceRNA-miRNA	No	No
		miRN401	LOC103634970	potentially novel	coding	ceRNA-miRNA	No	No
		miRN401	ZmOTt003065	potentially novel	other	miRNA-target gene	Yes	Yes
		miRN401	LOC103633782	potentially novel	coding	miRNA-target gene	No	Yes
		miRN401	Zm00001d048320	potentially novel	coding	miRNA-target gene	No	Yes
		miRN401	Zm00001d007769	potentially novel	coding	miRNA-target gene	No	Yes
		miRN401	Zm00001d005100	potentially novel	coding	miRNA-target gene	No	Yes
		miRN401	Zm00001d003220	potentially novel	coding	miRNA-target gene	No	Yes
		miRN401	Zm00001d019090	potentially novel	coding	miRNA-target gene	No	No
	71	miRN172	Zm00001d027936	potentially novel	coding	ceRNA-miRNA	Yes	No
		miRN172	LOC103627658	potentially novel	coding	ceRNA-miRNA	Yes	No
		miRN172	LOC103633372	potentially novel	coding	ceRNA-miRNA	No	Yes
		miRN172	LOC100382200	potentially novel	coding	ceRNA-miRNA	No	No
		miRN172	Zm00001d005666	potentially novel	coding	miRNA-target gene	Yes	Yes
		miRN172	Zm00001d039673	potentially novel	coding	miRNA-target gene	Yes	No
		miRN172	Zm00001d007175	potentially novel	coding	miRNA-target gene	Yes	No
		miRN172	ZmOTt001210	potentially novel	other	miRNA-target gene	Yes	No
		miRN172	ZmOTt001725	potentially novel	other	miRNA-target gene	Yes	No
		miRN172	Zm00001d034807	potentially novel	coding	miRNA-target gene	No	Yes
		miRN172	Zm00001d010199	potentially novel	coding	miRNA-target gene	No	No
	72	miRN226	ZmOTt003169	potentially novel	other	ceRNA-miRNA	Yes	Yes
		miRN226	ZmLNt001723	potentially novel	lncRNA	ceRNA-miRNA	Yes	No
		miRN226	Zm00001d013641	potentially novel	coding	ceRNA-miRNA	No	No
		miRN226	Zm00001d053863	potentially novel	coding	ceRNA-miRNA	No	No
		miRN226	Zm00001d007837	potentially novel	coding	ceRNA-miRNA	No	No
		miRN226	ZmLNt002121	potentially novel	lncRNA	miRNA-target gene	Yes	Yes
		miRN226	Zm00001d003710	potentially novel	coding	miRNA-target gene	No	Yes
		miRN226	Zm00001d024677	potentially novel	coding	miRNA-target gene	Yes	No
		miRN226	Zm00001d015788	potentially novel	coding	miRNA-target gene	No	No
		miRN226	Zm00001d020728	potentially novel	coding	miRNA-target gene	No	No
		miRN226	Zm00001d017595	potentially novel	coding	miRNA-target gene	No	No
	73	miRN144	Zm00001d035776	potentially novel	coding	ceRNA-miRNA	No	Yes
		miRN144	Zm00001d005765	potentially novel	coding	ceRNA-miRNA	No	Yes
		miRN144	Zm00001d004700	potentially novel	coding	ceRNA-miRNA	Yes	No
		miRN144	Zm00001d047701	potentially novel	coding	ceRNA-miRNA	Yes	No
		miRN144	Zm00001d048028	potentially novel	coding	ceRNA-miRNA	Yes	No
		miRN144	Zm00001d052225	potentially novel	coding	ceRNA-miRNA	No	No
		miRN144	Zm00001d026590	potentially novel	coding	miRNA-target gene	Yes	No
		miRN144	Zm00001d027300	potentially novel	coding	miRNA-target gene	Yes	No
		miRN144	Zm00001d001879	potentially novel	coding	miRNA-target gene	Yes	No
		miRN144	Zm00001d048540	potentially novel	coding	miRNA-target gene	No	No
	74	miRN130	Zm00001d025734	potentially novel	coding	ceRNA-miRNA	No	Yes
		miRN130	Zm00001d028655	potentially novel	coding	ceRNA-miRNA	No	No
		miRN130	Zm00001d048970	potentially novel	coding	ceRNA-miRNA	No	No
		miRN130	Zm00001d013543	potentially novel	coding	ceRNA-miRNA	No	No
		miRN130	Zm00001d048536	potentially novel	coding	miRNA-target gene	No	Yes
		miRN130	Zm00001d053783	potentially novel	coding	miRNA-target gene	Yes	No
		miRN130	Zm00001d049746	potentially novel	coding	miRNA-target gene	No	No
		miRN130	Zm00001d043320	potentially novel	coding	miRNA-target gene	No	No
	75	miRN2	Zm00001d007352	potentially novel	coding	ceRNA-miRNA	No	No
		miRN2	ZmLNt001512	potentially novel	lncRNA	miRNA-target gene	Yes	No
		miRN2	Zm00001d038779	potentially novel	coding	miRNA-target gene	No	Yes
		miRN2	Zm00001d044353	potentially novel	coding	miRNA-target gene	No	Yes
		miRN2	Zm00001d005402	potentially novel	coding	miRNA-target gene	No	No
		miRN2	LOC109941729	potentially novel	coding	miRNA-target gene	No	No
	76	miRN194	Zm00001d020100	potentially novel	coding	ceRNA-miRNA	Yes	No
		miRN194	Zm00001d015459	potentially novel	coding	miRNA-target gene	Yes	Yes
		miRN194	Zm00001d017274	potentially novel	coding	miRNA-target gene	Yes	No
		miRN194	LOC100284893	potentially novel	coding	miRNA-target gene	No	Yes
		miRN194	Zm00001d051161	potentially novel	coding	miRNA-target gene	Yes	No
		miRN194	LOC103653026	potentially novel	coding	miRNA-target gene	No	No
	77	miRN207	Zm00001d024342	potentially novel	coding	ceRNA-miRNA	No	No
		miRN207	Zm00001d049357	potentially novel	coding	ceRNA-miRNA	No	No
		miRN207	Zm00001d029139	potentially novel	coding	miRNA-target gene	No	Yes
		miRN207	Zm00001d049640	potentially novel	coding	miRNA-target gene	No	No
		miRN207	Zm00001d042598	potentially novel	coding	miRNA-target gene	No	No
	78	miRN600	Zm00001d043857	potentially novel	coding	ceRNA-miRNA	Yes	Yes
		miRN600	Zm00001d021690	potentially novel	coding	ceRNA-miRNA	Yes	No
		miRN600	Zm00001d036495	potentially novel	coding	ceRNA-miRNA	No	No
		miRN600	Zm00001d033465	potentially novel	coding	miRNA-target gene	Yes	Yes
		miRN600	Zm00001d013624	potentially novel	coding	miRNA-target gene	No	No
	79	miRN844	Zm00001d006296	potentially novel	coding	ceRNA-miRNA	No	Yes
		miRN844	Zm00001d014585	potentially novel	coding	miRNA-target gene	Yes	Yes
		miRN844	Zm00001d032184	potentially novel	coding	miRNA-target gene	No	Yes
		miRN844	Zm00001d011005	potentially novel	coding	miRNA-target gene	No	No
		miRN844	Zm00001d020117	potentially novel	coding	miRNA-target gene	No	No
	exclued from ceRNA-miRNA-target gene networks	miRN148	Zm00001d040051	potentially novel	coding	ceRNA-miRNA	No	No
		miRN148	Zm00001d031120	potentially novel	coding	ceRNA-miRNA	No	No
		miRN148	Zm00001d031210	potentially novel	coding	ceRNA-miRNA	Yes	No
		miRN27	Zm00001d026594	potentially novel	coding	miRNA-target gene	Yes	No
		miRN31	Zm00001d042555	potentially novel	coding	ceRNA-miRNA	No	No
		miRN395	Zm00001d049155	potentially novel	coding	miRNA-target gene	Yes	Yes
		miRN414	Zm00001d027462	potentially novel	coding	miRNA-target gene	No	Yes
		miRN414	Zm00001d013526	potentially novel	coding	miRNA-target gene	Yes	Yes
		miRN414	Zm00001d042435	potentially novel	coding	miRNA-target gene	Yes	Yes
		miRN414	Zm00001d029422	potentially novel	coding	miRNA-target gene	No	No
		miRN414	Zm00001d043662	potentially novel	coding	miRNA-target gene	No	No
		miRN414	Zm00001d030173	potentially novel	coding	miRNA-target gene	No	No
		miRN414	Zm00001d027487	potentially novel	coding	miRNA-target gene	Yes	No
		miRN414	Zm00001d018371	potentially novel	coding	miRNA-target gene	No	No
		miRN414	Zm00001d041710	potentially novel	coding	miRNA-target gene	Yes	Yes
		miRN414	Zm00001d051009	potentially novel	coding	miRNA-target gene	No	No
		miRN414	Zm00001d043526	potentially novel	coding	miRNA-target gene	No	No
		miRN414	Zm00001d031210	potentially novel	coding	miRNA-target gene	Yes	No
		miRN414	Zm00001d010023	potentially novel	coding	miRNA-target gene	No	No
		miRN414	Zm00001d043927	potentially novel	coding	miRNA-target gene	Yes	No
		miRN414	Zm00001d005281	potentially novel	coding	miRNA-target gene	Yes	No
		miRN414	Zm00001d018336	potentially novel	coding	miRNA-target gene	No	No
		miRN414	LOC100381568	potentially novel	coding	miRNA-target gene	No	No
		miRN414	LOC103646014	potentially novel	coding	miRNA-target gene	No	No
		miRN553	Zm00001d003039	potentially novel	coding	miRNA-target gene	No	No
		miRN553	Zm00001d011687	potentially novel	coding	miRNA-target gene	Yes	No
		miRN553	Zm00001d051652	potentially novel	coding	miRNA-target gene	No	No
		miRN553	Zm00001d039051	potentially novel	coding	miRNA-target gene	No	No
		miRN553	ZmOTt001817	potentially novel	other	miRNA-target gene	No	Yes
		miRN553	ZmLNt001820	potentially novel	lncRNA	miRNA-target gene	No	Yes
		miRN553	ZmTEt005223	potentially novel	TE	miRNA-target gene	No	No
		miRN586	ZmTEt010195	potentially novel	TE	miRNA-target gene	Yes	Yes
		miRN596	Zm00001d017157	potentially novel	coding	miRNA-target gene	No	No
		miRN596	LOC100382601	potentially novel	coding	miRNA-target gene	Yes	Yes
		miRN708	Zm00001d012404	potentially novel	coding	miRNA-target gene	No	Yes
		miRN708	Zm00001d025098	potentially novel	coding	miRNA-target gene	Yes	Yes
		miRN708	Zm00001d016378	potentially novel	coding	miRNA-target gene	No	No
		miRN730	Zm00001d038574	potentially novel	coding	miRNA-target gene	No	No
		miRN730	ZmLNt001352	potentially novel	lncRNA	miRNA-target gene	Yes	Yes
		miRN812	ZmTEt004120	potentially novel	TE	miRNA-target gene	No	No
		miRN865	Zm00001d034940	potentially novel	coding	ceRNA-miRNA	No	Yes
		miRN865	Zm00001d038189	potentially novel	coding	ceRNA-miRNA	No	Yes
		miRN865	Zm00001d021347	potentially novel	coding	ceRNA-miRNA	No	No
		miRN877	Zm00001d012883	potentially novel	coding	miRNA-target gene	Yes	Yes
		miRN877	Zm00001d009075	potentially novel	coding	miRNA-target gene	No	Yes
		miRN877	Zm00001d021315	potentially novel	coding	miRNA-target gene	No	No
		miRN877	Zm00001d048575	potentially novel	coding	miRNA-target gene	No	No
		miRN877	Zm00001d027611	potentially novel	coding	miRNA-target gene	No	No
		miRN877	Zm00001d012244	potentially novel	coding	miRNA-target gene	No	No
		miRN877	ZmLNt001500	potentially novel	lncRNA	miRNA-target gene	Yes	Yes
		miRN877	LOC100281133	potentially novel	coding	miRNA-target gene	Yes	Yes
		miRN92	Zm00001d032404	potentially novel	coding	miRNA-target gene	No	Yes
		miRN92	Zm00001d005161	potentially novel	coding	miRNA-target gene	Yes	Yes
		zma-miR166h/e/i/f/g/b/c/d-3p	Zm00001d027317	known	coding	miRNA-target gene	Yes	Yes
		zma-miR166h/e/i/f/g/b/c/d-3p	Zm00001d008869	known	coding	miRNA-target gene	Yes	Yes
		zma-miR166h/e/i/f/g/b/c/d-3p	Zm00001d041489	known	coding	miRNA-target gene	No	Yes
		zma-miR166h/e/i/f/g/b/c/d-3p	Zm00001d033246	known	coding	miRNA-target gene	No	Yes
		zma-miR166h/e/i/f/g/b/c/d-3p	Zm00001d031061	known	coding	miRNA-target gene	No	Yes
		zma-miR166h/e/i/f/g/b/c/d-3p	Zm00001d013699	known	coding	miRNA-target gene	No	Yes
		zma-miR166h/e/i/f/g/b/c/d-3p	Zm00001d048527	known	coding	miRNA-target gene	Yes	Yes
		zma-miR166h/e/i/f/g/b/c/d-3p	Zm00001d032681	known	coding	miRNA-target gene	Yes	Yes
		zma-miR166h/e/i/f/g/b/c/d-3p	Zm00001d010639	known	coding	miRNA-target gene	No	No
		zma-miR166h/e/i/f/g/b/c/d-3p	Zm00001d051851	known	coding	miRNA-target gene	Yes	Yes
		zma-miR166h/e/i/f/g/b/c/d-3p	Zm00001d038620	known	coding	miRNA-target gene	No	Yes
		zma-miR166h/e/i/f/g/b/c/d-3p	ZmLNt001553	known	lncRNA	miRNA-target gene	Yes	Yes
		zma-miR166k/j/n-3p	Zm00001d027317	known	coding	miRNA-target gene	Yes	Yes
		zma-miR166k/j/n-3p	Zm00001d014988	known	coding	miRNA-target gene	No	No
		zma-miR166k/j/n-3p	Zm00001d008869	known	coding	miRNA-target gene	Yes	Yes
		zma-miR166k/j/n-3p	Zm00001d033246	known	coding	miRNA-target gene	No	Yes
		zma-miR166k/j/n-3p	Zm00001d013699	known	coding	miRNA-target gene	No	Yes
		zma-miR166k/j/n-3p	Zm00001d041489	known	coding	miRNA-target gene	No	Yes
		zma-miR166k/j/n-3p	Zm00001d031061	known	coding	miRNA-target gene	No	Yes
		zma-miR166k/j/n-3p	Zm00001d048527	known	coding	miRNA-target gene	Yes	Yes
		zma-miR166k/j/n-3p	Zm00001d032681	known	coding	miRNA-target gene	Yes	Yes
		zma-miR166k/j/n-3p	Zm00001d051851	known	coding	miRNA-target gene	No	Yes
		zma-miR166k/j/n-3p	Zm00001d038620	known	coding	miRNA-target gene	No	Yes
		zma-miR166k/j/n-3p	ZmLNt001553	known	lncRNA	miRNA-target gene	Yes	Yes
		zma-miR166l/m-3p	Zm00001d027317	known	coding	miRNA-target gene	Yes	Yes
		zma-miR166l/m-3p	Zm00001d008869	known	coding	miRNA-target gene	Yes	Yes
		zma-miR166l/m-3p	Zm00001d010639	known	coding	miRNA-target gene	No	No
		zma-miR166l/m-3p	Zm00001d041489	known	coding	miRNA-target gene	Yes	Yes
		zma-miR166l/m-3p	Zm00001d033246	known	coding	miRNA-target gene	No	Yes
		zma-miR166l/m-3p	Zm00001d013699	known	coding	miRNA-target gene	No	Yes
		zma-miR166l/m-3p	Zm00001d031061	known	coding	miRNA-target gene	No	Yes
		zma-miR166l/m-3p	Zm00001d048527	known	coding	miRNA-target gene	Yes	No
		zma-miR166l/m-3p	Zm00001d032681	known	coding	miRNA-target gene	Yes	Yes
		zma-miR166l/m-3p	Zm00001d051851	known	coding	miRNA-target gene	No	No
		zma-miR166l/m-3p	Zm00001d038620	known	coding	miRNA-target gene	No	Yes
		zma-miR166l/m-3p	ZmLNt001553	known	lncRNA	miRNA-target gene	Yes	Yes
		zma-miR171d/j/e/i-3p	Zm00001d022034	known	coding	miRNA-target gene	Yes	No
		zma-miR171d/j/e/i-3p	Zm00001d029855	known	coding	miRNA-target gene	No	No
		zma-miR171d/j/e/i-3p	Zm00001d002718	known	coding	miRNA-target gene	No	No
		zma-miR171d/j/e/i-3p	Zm00001d026158	known	coding	miRNA-target gene	No	No
		zma-miR171d/j/e/i-3p	Zm00001d045589	known	coding	miRNA-target gene	No	No
		zma-miR171d/j/e/i-3p	Zm00001d017513	known	coding	miRNA-target gene	No	No
		zma-miR171d/j/e/i-3p	Zm00001d051387	known	coding	miRNA-target gene	No	No
		zma-miR171d/j/e/i-3p	ZmLNt002682	known	lncRNA	miRNA-target gene	Yes	No
		zma-miR171d/j/e/i-3p	ZmLNt000160	known	lncRNA	miRNA-target gene	No	No
		zma-miR171d/j/e/i-3p	ZmLNt000518	known	lncRNA	miRNA-target gene	No	No
		zma-miR171k/h-3p	Zm00001d043057	known	coding	miRNA-target gene	Yes	No
		zma-miR171k/h-3p	Zm00001d049706	known	coding	miRNA-target gene	Yes	Yes
		zma-miR171k/h-3p	Zm00001d019670	known	coding	miRNA-target gene	Yes	No
		zma-miR171k/h-3p	Zm00001d047676	known	coding	miRNA-target gene	No	No
		zma-miR171k/h-3p	ZmLNt000160	known	lncRNA	miRNA-target gene	No	No
		zma-miR2118c-	Zm00001d025437	known	coding	miRNA-target gene	No	No
		zma-miR2118c-	Zm00001d031454	known	coding	miRNA-target gene	No	Yes
		zma-miR2118c-	Zm00001d007175	known	coding	miRNA-target gene	Yes	Yes
		zma-miR2275a-5p	Zm00001d026490	known	coding	miRNA-target gene	No	No
		zma-miR2275a-5p	Zm00001d009424	known	coding	miRNA-target gene	Yes	No
		zma-miR2275a-5p	Zm00001d030939	known	coding	miRNA-target gene	Yes	Yes
		zma-miR2275a-5p	Zm00001d042774	known	coding	miRNA-target gene	Yes	No
		zma-miR2275a-5p	Zm00001d017216	known	coding	miRNA-target gene	No	No
		zma-miR2275a-5p	Zm00001d002644	known	coding	miRNA-target gene	Yes	No
		zma-miR2275a-5p	LOC100382494	known	coding	miRNA-target gene	Yes	No
		zma-miR2275a-5p	ZmLNt000574	known	lncRNA	miRNA-target gene	No	No
		zma-miR393a/c-5p	Zm00001d028412	known	coding	miRNA-target gene	Yes	No
		zma-miR393a/c-5p	Zm00001d003911	known	coding	miRNA-target gene	Yes	Yes
		zma-miR393a/c-5p	Zm00001d025268	known	coding	miRNA-target gene	Yes	Yes
		zma-miR393a/c-5p	Zm00001d010863	known	coding	miRNA-target gene	Yes	No
		zma-miR393a/c-5p	Zm00001d036054	known	coding	miRNA-target gene	No	No
		zma-miR529-5p	Zm00001d049824	known	coding	miRNA-target gene	No	No
		zma-miR529-5p	Zm00001d018024	known	coding	miRNA-target gene	Yes	No
		zma-miR529-5p	Zm00001d020941	known	coding	miRNA-target gene	No	No
		zma-miR529-5p	Zm00001d037546	known	coding	miRNA-target gene	No	No
		zma-miR529-5p	Zm00001d020728	known	coding	miRNA-target gene	No	Yes
		zma-miR529-5p	Zm00001d045692	known	coding	miRNA-target gene	Yes	No
		zma-miR529-5p	Zm00001d028199	known	coding	miRNA-target gene	No	Yes
		zma-miR529-5p	Zm00001d028372	known	coding	miRNA-target gene	No	Yes
		zma-miR529-5p	Zm00001d033537	known	coding	miRNA-target gene	No	Yes
		zma-miR529-5p	Zm00001d049821	known	coding	miRNA-target gene	No	No
		zma-miR529-5p	Zm00001d021498	known	coding	miRNA-target gene	No	Yes
		zma-miR529-5p	Zm00001d034036	known	coding	miRNA-target gene	No	No
		zma-miR529-5p	Zm00001d024325	known	coding	miRNA-target gene	No	No
		zma-miR529-5p	Zm00001d037156	known	coding	miRNA-target gene	No	No
		zma-miR529-5p	Zm00001d031451	known	coding	miRNA-target gene	No	No
		zma-miR529-5p	Zm00001d014698	known	coding	miRNA-target gene	No	Yes
		zma-miR529-5p	Zm00001d052890	known	coding	miRNA-target gene	No	No
		zma-miR529-5p	Zm00001d053890	known	coding	miRNA-target gene	No	Yes
		zma-miR529-5p	Zm00001d006091	known	coding	miRNA-target gene	No	No
		zma-miR529-5p	Zm00001d021056	known	coding	miRNA-target gene	No	No
		zma-miR529-5p	Zm00001d042319	known	coding	miRNA-target gene	No	Yes
		zma-miR529-5p	Zm00001d038513	known	coding	miRNA-target gene	No	No
		zma-miR529-5p	ZmTEt006202	known	TE	miRNA-target gene	No	No
		zma-miR529-5p	ZmTEt010445	known	TE	miRNA-target gene	No	No
		zma-miR529-5p	ZmTEt001778	known	TE	miRNA-target gene	Yes	No
		zma-miR529-5p	ZmTEt005583	known	TE	miRNA-target gene	Yes	No
		zma-miR529-5p	LOC109939933	known	coding	miRNA-target gene	Yes	No
		zma-miR529-5p	pco114323	known	coding	miRNA-target gene	No	No
		zma-miR529-5p	ZmOTt001616	known	other	miRNA-target gene	Yes	No
		zma-miR529-5p	LOC103625875	known	coding	miRNA-target gene	No	No
		zma-miR827-5p	Zm00001d053284	known	coding	miRNA-target gene	Yes	No
		zma-miR827-5p	Zm00001d021621	known	coding	miRNA-target gene	No	Yes
		zma-miR827-5p	ZmLNt000090	known	lncRNA	miRNA-target gene	No	No
		zma-miR827-5p	ZmTEt002542	known	TE	miRNA-target gene	No	No
